# Supplementary material for: Development and comparative evaluation of machine learning models for predicting lower extremity deep vein thrombosis in gastrointestinal cancer patients using multicenter longitudinal clinical data
Source: Front Surg. 2025 Oct 10;12:1648645. doi: 10.3389/fsurg.2025.1648645 (PMC12550950; doi:10.3389/fsurg.2025.1648645)
Supplement: Supplementary file 1 [file Table1.xlsx]

## Sheet: Sheet1
number	Sex	Age	BMI	ASA	Drinking_history	Smoking_history	Surgical_history	Chemotherapy	Radiotherapy	ALB	CEA level	CA199 level	NRS2002 score	Anemia	Ileus	CHD	COPD	Diabetes	Hyperlipidemia	Hypertension	Blood_Transfusion	CVC	Bed_rest_duration	Lymphatic_metastasis	Distant_metastasis	PNI	Tumor_type	Tumor_number	Tumor_size	PCT_level	CRP_level	SAA level	NLR	Khorana_Score	DVT	group
1	Male	＜65	≥25 kg/m2	＜3	No	Yes	Yes	No	No	＜30 g/l	≥5 ng/ml	＜37 U/mL	≥3	No	Yes	No	No	Yes	Yes	No	No	Yes	≥3	No	No	Yes	Gastric cancer	＜2	≥5 cm	＜0.05 ng/ml	＜10 mg/l	≥10 mg/l	≥3	1	Yes	internal validation set
2	Female	＜65	＜25 kg/m2	＜3	Yes	No	Yes	No	Yes	＜30 g/l	＜5 ng/ml	≥37 U/mL	＜3	Yes	No	No	No	Yes	No	Yes	Yes	No	≥3	Yes	No	No	Gastric cancer	≥2	≥5 cm	≥0.05 ng/ml	＜10 mg/l	≥10 mg/l	＜3	1	Yes	internal validation set
3	Male	≥65	≥25 kg/m2	＜3	Yes	Yes	No	Yes	No	＜30 g/l	≥5 ng/ml	＜37 U/mL	≥3	No	Yes	Yes	No	Yes	No	No	Yes	Yes	≥3	No	Yes	No	Hepatocellular carcinoma	＜2	≥5 cm	＜0.05 ng/ml	≥10 mg/l	＜10 mg/l	＜3	1	Yes	internal validation set
4	Male	≥65	≥25 kg/m2	≥3	No	No	Yes	No	No	≥30 g/l	≥5 ng/ml	＜37 U/mL	≥3	No	No	No	No	No	Yes	Yes	No	No	＜3	Yes	No	Yes	Cholangiocarcinoma	＜2	≥5 cm	＜0.05 ng/ml	≥10 mg/l	＜10 mg/l	＜3	1	Yes	internal validation set
5	Male	＜65	＜25 kg/m2	≥3	No	No	Yes	Yes	Yes	＜30 g/l	≥5 ng/ml	≥37 U/mL	≥3	No	No	Yes	No	Yes	No	Yes	Yes	Yes	≥3	Yes	Yes	Yes	Cholangiocarcinoma	＜2	≥5 cm	≥0.05 ng/ml	≥10 mg/l	≥10 mg/l	≥3	0	Yes	internal validation set
6	Male	＜65	≥25 kg/m2	≥3	No	No	No	No	No	≥30 g/l	≥5 ng/ml	≥37 U/mL	＜3	No	No	No	No	Yes	Yes	Yes	Yes	Yes	＜3	No	Yes	No	Pancreatic cancer	＜2	＜5 cm	＜0.05 ng/ml	＜10 mg/l	＜10 mg/l	＜3	1	Yes	internal validation set
7	Female	＜65	＜25 kg/m2	＜3	Yes	Yes	Yes	No	No	＜30 g/l	＜5 ng/ml	≥37 U/mL	＜3	Yes	Yes	No	Yes	Yes	No	No	No	Yes	≥3	No	No	Yes	Esophageal cancer	≥2	≥5 cm	＜0.05 ng/ml	＜10 mg/l	≥10 mg/l	＜3	0	Yes	internal validation set
8	Male	＜65	≥25 kg/m2	≥3	No	No	No	No	Yes	≥30 g/l	≥5 ng/ml	＜37 U/mL	＜3	No	No	No	No	No	No	No	No	Yes	＜3	No	No	No	Gastric cancer	＜2	＜5 cm	＜0.05 ng/ml	≥10 mg/l	＜10 mg/l	＜3	1	Yes	internal validation set
9	Female	＜65	＜25 kg/m2	＜3	Yes	No	Yes	No	Yes	＜30 g/l	＜5 ng/ml	＜37 U/mL	＜3	Yes	No	Yes	No	No	No	No	No	Yes	≥3	No	No	Yes	Small intestine tumor	＜2	≥5 cm	＜0.05 ng/ml	≥10 mg/l	＜10 mg/l	＜3	0	Yes	internal validation set
10	Male	＜65	＜25 kg/m2	＜3	Yes	No	Yes	No	Yes	≥30 g/l	＜5 ng/ml	＜37 U/mL	＜3	Yes	No	Yes	No	No	No	No	Yes	Yes	＜3	No	No	No	Small intestine tumor	＜2	≥5 cm	≥0.05 ng/ml	≥10 mg/l	＜10 mg/l	＜3	0	Yes	internal validation set
11	Male	＜65	≥25 kg/m2	≥3	Yes	Yes	No	No	No	≥30 g/l	＜5 ng/ml	＜37 U/mL	＜3	No	Yes	No	No	Yes	No	Yes	Yes	Yes	≥3	Yes	No	No	Pancreatic cancer	＜2	≥5 cm	≥0.05 ng/ml	≥10 mg/l	＜10 mg/l	＜3	1	Yes	internal validation set
12	Female	≥65	≥25 kg/m2	≥3	Yes	No	No	No	No	＜30 g/l	＜5 ng/ml	＜37 U/mL	≥3	Yes	No	Yes	Yes	Yes	No	Yes	No	No	≥3	Yes	Yes	No	Cholangiocarcinoma	＜2	＜5 cm	＜0.05 ng/ml	＜10 mg/l	＜10 mg/l	≥3	1	Yes	internal validation set
13	Female	＜65	＜25 kg/m2	＜3	Yes	No	Yes	No	Yes	＜30 g/l	＜5 ng/ml	＜37 U/mL	≥3	Yes	No	No	Yes	No	No	No	Yes	Yes	≥3	No	No	No	Gastric cancer	＜2	＜5 cm	＜0.05 ng/ml	＜10 mg/l	＜10 mg/l	＜3	0	Yes	internal validation set
14	Male	≥65	＜25 kg/m2	≥3	Yes	No	Yes	Yes	No	＜30 g/l	＜5 ng/ml	＜37 U/mL	≥3	No	No	Yes	Yes	Yes	Yes	No	Yes	Yes	≥3	Yes	Yes	No	Small intestine tumor	＜2	≥5 cm	＜0.05 ng/ml	＜10 mg/l	＜10 mg/l	≥3	1	Yes	internal validation set
15	Male	＜65	＜25 kg/m2	≥3	Yes	Yes	Yes	No	No	＜30 g/l	＜5 ng/ml	＜37 U/mL	≥3	No	Yes	No	No	Yes	No	Yes	Yes	No	≥3	No	Yes	No	Cholangiocarcinoma	＜2	≥5 cm	＜0.05 ng/ml	＜10 mg/l	＜10 mg/l	＜3	1	Yes	internal validation set
16	Female	≥65	＜25 kg/m2	≥3	Yes	Yes	Yes	No	Yes	＜30 g/l	＜5 ng/ml	＜37 U/mL	≥3	Yes	Yes	Yes	No	Yes	No	Yes	No	No	≥3	No	Yes	No	Gastric cancer	＜2	≥5 cm	＜0.05 ng/ml	＜10 mg/l	＜10 mg/l	≥3	0	Yes	internal validation set
17	Female	＜65	＜25 kg/m2	≥3	Yes	No	Yes	No	No	＜30 g/l	＜5 ng/ml	＜37 U/mL	＜3	Yes	No	No	Yes	No	Yes	No	Yes	No	＜3	Yes	No	No	Small intestine tumor	＜2	＜5 cm	＜0.05 ng/ml	＜10 mg/l	＜10 mg/l	＜3	0	Yes	internal validation set
18	Male	≥65	＜25 kg/m2	≥3	No	No	No	No	Yes	＜30 g/l	＜5 ng/ml	＜37 U/mL	＜3	No	Yes	Yes	No	No	No	Yes	Yes	No	≥3	No	Yes	No	Cholangiocarcinoma	＜2	≥5 cm	＜0.05 ng/ml	＜10 mg/l	＜10 mg/l	＜3	0	Yes	internal validation set
19	Male	＜65	＜25 kg/m2	≥3	No	No	No	No	Yes	＜30 g/l	＜5 ng/ml	＜37 U/mL	＜3	No	Yes	Yes	No	No	Yes	No	No	Yes	≥3	Yes	Yes	No	Esophageal cancer	＜2	≥5 cm	＜0.05 ng/ml	＜10 mg/l	＜10 mg/l	＜3	1	Yes	internal validation set
20	Female	＜65	＜25 kg/m2	＜3	Yes	No	Yes	No	No	＜30 g/l	＜5 ng/ml	≥37 U/mL	＜3	Yes	Yes	No	Yes	Yes	No	No	Yes	Yes	≥3	No	No	No	Cholangiocarcinoma	＜2	≥5 cm	≥0.05 ng/ml	＜10 mg/l	＜10 mg/l	＜3	1	Yes	internal validation set
21	Male	＜65	≥25 kg/m2	≥3	Yes	No	No	Yes	Yes	＜30 g/l	＜5 ng/ml	＜37 U/mL	＜3	Yes	No	No	No	Yes	No	No	No	Yes	≥3	No	Yes	No	Cholangiocarcinoma	＜2	＜5 cm	＜0.05 ng/ml	＜10 mg/l	＜10 mg/l	＜3	0	Yes	internal validation set
22	Male	＜65	≥25 kg/m2	＜3	No	No	No	No	Yes	＜30 g/l	＜5 ng/ml	＜37 U/mL	＜3	No	No	No	No	Yes	No	No	No	Yes	≥3	No	No	No	Small intestine tumor	＜2	＜5 cm	＜0.05 ng/ml	＜10 mg/l	≥10 mg/l	＜3	0	Yes	internal validation set
23	Male	≥65	＜25 kg/m2	＜3	Yes	Yes	Yes	No	Yes	＜30 g/l	＜5 ng/ml	＜37 U/mL	≥3	Yes	Yes	No	No	Yes	No	No	No	No	≥3	Yes	Yes	No	Cholangiocarcinoma	＜2	≥5 cm	＜0.05 ng/ml	≥10 mg/l	≥10 mg/l	＜3	1	Yes	internal validation set
24	Male	≥65	＜25 kg/m2	＜3	No	Yes	No	No	Yes	＜30 g/l	＜5 ng/ml	＜37 U/mL	≥3	No	Yes	No	No	Yes	Yes	No	Yes	No	≥3	No	No	No	Gastric cancer	≥2	＜5 cm	＜0.05 ng/ml	≥10 mg/l	≥10 mg/l	＜3	1	Yes	internal validation set
25	Female	≥65	≥25 kg/m2	≥3	Yes	No	No	No	No	＜30 g/l	＜5 ng/ml	＜37 U/mL	≥3	No	No	No	No	No	Yes	No	Yes	Yes	≥3	No	Yes	No	Gastric cancer	＜2	＜5 cm	＜0.05 ng/ml	＜10 mg/l	＜10 mg/l	≥3	1	Yes	internal validation set
26	Male	＜65	≥25 kg/m2	＜3	Yes	No	Yes	No	Yes	＜30 g/l	≥5 ng/ml	≥37 U/mL	＜3	No	No	No	No	No	No	Yes	Yes	No	≥3	No	Yes	No	Gastric cancer	＜2	≥5 cm	≥0.05 ng/ml	≥10 mg/l	≥10 mg/l	≥3	1	Yes	internal validation set
27	Male	＜65	＜25 kg/m2	≥3	Yes	Yes	No	No	No	＜30 g/l	＜5 ng/ml	＜37 U/mL	＜3	No	Yes	No	No	No	No	Yes	No	Yes	≥3	Yes	Yes	No	Pancreatic cancer	＜2	≥5 cm	＜0.05 ng/ml	≥10 mg/l	＜10 mg/l	≥3	1	Yes	internal validation set
28	Male	≥65	≥25 kg/m2	≥3	Yes	No	Yes	No	No	＜30 g/l	＜5 ng/ml	＜37 U/mL	＜3	No	No	Yes	No	No	No	No	Yes	No	≥3	No	No	No	Small intestine tumor	＜2	≥5 cm	＜0.05 ng/ml	＜10 mg/l	＜10 mg/l	＜3	1	Yes	internal validation set
29	Female	≥65	≥25 kg/m2	≥3	No	No	Yes	No	Yes	≥30 g/l	＜5 ng/ml	＜37 U/mL	≥3	No	Yes	No	Yes	Yes	No	Yes	No	Yes	＜3	No	No	No	Gastric cancer	＜2	＜5 cm	≥0.05 ng/ml	≥10 mg/l	＜10 mg/l	＜3	1	Yes	internal validation set
30	Female	＜65	＜25 kg/m2	＜3	No	No	Yes	No	Yes	＜30 g/l	≥5 ng/ml	＜37 U/mL	≥3	Yes	Yes	No	Yes	Yes	No	Yes	Yes	Yes	≥3	No	Yes	No	Esophageal cancer	≥2	＜5 cm	＜0.05 ng/ml	≥10 mg/l	≥10 mg/l	＜3	0	Yes	internal validation set
31	Male	≥65	＜25 kg/m2	＜3	No	No	No	No	Yes	＜30 g/l	＜5 ng/ml	＜37 U/mL	≥3	Yes	Yes	Yes	No	Yes	No	No	No	Yes	≥3	No	Yes	No	Small intestine tumor	＜2	≥5 cm	＜0.05 ng/ml	＜10 mg/l	≥10 mg/l	＜3	1	Yes	internal validation set
32	Male	＜65	＜25 kg/m2	≥3	Yes	No	No	No	Yes	＜30 g/l	≥5 ng/ml	＜37 U/mL	≥3	Yes	No	Yes	Yes	No	No	Yes	No	Yes	≥3	Yes	No	No	Esophageal cancer	＜2	≥5 cm	＜0.05 ng/ml	＜10 mg/l	＜10 mg/l	＜3	1	Yes	internal validation set
33	Female	≥65	＜25 kg/m2	≥3	No	Yes	Yes	No	Yes	≥30 g/l	≥5 ng/ml	＜37 U/mL	＜3	No	Yes	No	No	No	No	Yes	No	No	＜3	No	No	No	Small intestine tumor	≥2	＜5 cm	＜0.05 ng/ml	＜10 mg/l	≥10 mg/l	＜3	0	Yes	internal validation set
34	Male	≥65	＜25 kg/m2	≥3	No	Yes	Yes	No	No	＜30 g/l	＜5 ng/ml	＜37 U/mL	＜3	No	Yes	No	No	Yes	No	Yes	Yes	No	≥3	No	Yes	No	Gastric cancer	＜2	＜5 cm	＜0.05 ng/ml	＜10 mg/l	≥10 mg/l	＜3	1	Yes	internal validation set
35	Male	＜65	＜25 kg/m2	＜3	Yes	Yes	Yes	No	No	＜30 g/l	＜5 ng/ml	＜37 U/mL	＜3	No	Yes	Yes	Yes	Yes	No	No	Yes	Yes	≥3	No	Yes	No	Colorectal cancer	＜2	≥5 cm	＜0.05 ng/ml	＜10 mg/l	＜10 mg/l	≥3	1	Yes	internal validation set
36	Male	≥65	＜25 kg/m2	≥3	No	Yes	No	Yes	Yes	＜30 g/l	＜5 ng/ml	＜37 U/mL	＜3	No	Yes	No	Yes	No	Yes	No	No	Yes	≥3	No	No	No	Cholangiocarcinoma	≥2	＜5 cm	＜0.05 ng/ml	＜10 mg/l	＜10 mg/l	＜3	0	Yes	internal validation set
37	Male	＜65	＜25 kg/m2	＜3	No	Yes	No	Yes	Yes	＜30 g/l	＜5 ng/ml	＜37 U/mL	＜3	Yes	Yes	No	Yes	Yes	Yes	No	Yes	Yes	≥3	No	No	No	Small intestine tumor	＜2	≥5 cm	≥0.05 ng/ml	＜10 mg/l	＜10 mg/l	≥3	0	Yes	internal validation set
38	Male	≥65	≥25 kg/m2	＜3	No	Yes	Yes	No	Yes	＜30 g/l	＜5 ng/ml	＜37 U/mL	＜3	No	Yes	Yes	Yes	Yes	Yes	Yes	Yes	Yes	≥3	Yes	Yes	No	Gastric cancer	＜2	≥5 cm	＜0.05 ng/ml	＜10 mg/l	＜10 mg/l	≥3	1	Yes	internal validation set
39	Male	＜65	＜25 kg/m2	≥3	Yes	Yes	Yes	Yes	Yes	＜30 g/l	＜5 ng/ml	＜37 U/mL	＜3	Yes	Yes	Yes	No	No	Yes	Yes	No	Yes	≥3	No	Yes	No	Pancreatic cancer	＜2	≥5 cm	＜0.05 ng/ml	≥10 mg/l	＜10 mg/l	＜3	0	Yes	internal validation set
40	Female	≥65	＜25 kg/m2	＜3	Yes	No	No	No	Yes	＜30 g/l	＜5 ng/ml	＜37 U/mL	＜3	Yes	No	No	No	No	Yes	Yes	No	No	＜3	Yes	Yes	No	Pancreatic cancer	＜2	≥5 cm	＜0.05 ng/ml	＜10 mg/l	＜10 mg/l	＜3	1	Yes	internal validation set
41	Female	＜65	＜25 kg/m2	＜3	No	No	Yes	Yes	Yes	＜30 g/l	＜5 ng/ml	＜37 U/mL	＜3	No	No	No	No	Yes	Yes	No	No	Yes	≥3	No	No	No	Esophageal cancer	＜2	≥5 cm	＜0.05 ng/ml	≥10 mg/l	＜10 mg/l	≥3	1	Yes	internal validation set
42	Male	≥65	＜25 kg/m2	＜3	No	Yes	Yes	Yes	Yes	＜30 g/l	＜5 ng/ml	＜37 U/mL	≥3	No	Yes	No	No	Yes	No	No	Yes	Yes	≥3	No	Yes	No	Small intestine tumor	＜2	＜5 cm	＜0.05 ng/ml	＜10 mg/l	＜10 mg/l	≥3	1	Yes	internal validation set
43	Male	＜65	＜25 kg/m2	＜3	No	No	Yes	No	Yes	＜30 g/l	＜5 ng/ml	＜37 U/mL	≥3	No	No	No	No	Yes	No	Yes	Yes	No	≥3	Yes	Yes	Yes	Hepatocellular carcinoma	＜2	≥5 cm	＜0.05 ng/ml	≥10 mg/l	＜10 mg/l	＜3	0	Yes	internal validation set
44	Male	＜65	＜25 kg/m2	≥3	Yes	No	Yes	No	No	＜30 g/l	＜5 ng/ml	＜37 U/mL	＜3	Yes	No	No	No	No	No	Yes	No	No	≥3	No	Yes	Yes	Cholangiocarcinoma	＜2	≥5 cm	＜0.05 ng/ml	＜10 mg/l	＜10 mg/l	＜3	1	Yes	internal validation set
45	Female	＜65	≥25 kg/m2	＜3	Yes	Yes	No	No	No	≥30 g/l	＜5 ng/ml	＜37 U/mL	≥3	Yes	Yes	No	No	Yes	No	Yes	Yes	No	≥3	No	No	No	Cholangiocarcinoma	＜2	＜5 cm	＜0.05 ng/ml	≥10 mg/l	＜10 mg/l	＜3	1	Yes	internal validation set
46	Female	＜65	＜25 kg/m2	≥3	No	No	No	No	Yes	≥30 g/l	＜5 ng/ml	＜37 U/mL	＜3	No	No	No	No	Yes	No	Yes	Yes	Yes	＜3	No	No	No	Cholangiocarcinoma	＜2	≥5 cm	＜0.05 ng/ml	＜10 mg/l	＜10 mg/l	＜3	0	Yes	internal validation set
47	Male	≥65	≥25 kg/m2	＜3	No	Yes	Yes	No	Yes	＜30 g/l	＜5 ng/ml	＜37 U/mL	＜3	No	Yes	No	No	Yes	No	No	Yes	Yes	≥3	No	Yes	Yes	Gastric cancer	＜2	≥5 cm	≥0.05 ng/ml	＜10 mg/l	＜10 mg/l	＜3	1	Yes	internal validation set
48	Female	≥65	≥25 kg/m2	≥3	Yes	No	Yes	No	Yes	≥30 g/l	＜5 ng/ml	＜37 U/mL	＜3	Yes	No	No	No	No	No	Yes	Yes	Yes	＜3	No	Yes	No	Esophageal cancer	＜2	≥5 cm	≥0.05 ng/ml	＜10 mg/l	＜10 mg/l	＜3	0	Yes	internal validation set
49	Female	≥65	＜25 kg/m2	＜3	Yes	Yes	Yes	No	Yes	≥30 g/l	＜5 ng/ml	＜37 U/mL	＜3	Yes	Yes	No	No	No	No	Yes	Yes	Yes	≥3	No	Yes	No	Esophageal cancer	＜2	≥5 cm	＜0.05 ng/ml	＜10 mg/l	≥10 mg/l	＜3	0	Yes	internal validation set
50	Male	≥65	＜25 kg/m2	＜3	Yes	No	Yes	No	Yes	＜30 g/l	＜5 ng/ml	＜37 U/mL	＜3	No	No	No	No	No	No	Yes	Yes	Yes	≥3	No	Yes	No	Pancreatic cancer	＜2	≥5 cm	＜0.05 ng/ml	＜10 mg/l	＜10 mg/l	≥3	0	Yes	internal validation set
51	Female	≥65	≥25 kg/m2	≥3	No	No	Yes	No	No	＜30 g/l	＜5 ng/ml	＜37 U/mL	＜3	No	No	No	No	Yes	No	Yes	Yes	Yes	≥3	No	No	No	Cholangiocarcinoma	≥2	＜5 cm	＜0.05 ng/ml	＜10 mg/l	＜10 mg/l	≥3	0	Yes	internal validation set
52	Male	≥65	＜25 kg/m2	≥3	Yes	No	Yes	No	No	＜30 g/l	＜5 ng/ml	≥37 U/mL	＜3	No	No	No	No	Yes	No	Yes	No	Yes	≥3	Yes	No	No	Colorectal cancer	≥2	＜5 cm	＜0.05 ng/ml	＜10 mg/l	＜10 mg/l	≥3	0	Yes	internal validation set
53	Male	≥65	＜25 kg/m2	＜3	No	Yes	Yes	No	Yes	＜30 g/l	＜5 ng/ml	＜37 U/mL	＜3	No	Yes	No	No	No	No	Yes	No	Yes	≥3	No	Yes	No	Hepatocellular carcinoma	＜2	＜5 cm	＜0.05 ng/ml	＜10 mg/l	＜10 mg/l	＜3	0	Yes	internal validation set
54	Male	＜65	＜25 kg/m2	≥3	Yes	Yes	No	Yes	Yes	＜30 g/l	≥5 ng/ml	＜37 U/mL	＜3	No	Yes	Yes	Yes	Yes	No	Yes	No	Yes	≥3	No	Yes	No	Colorectal cancer	＜2	≥5 cm	＜0.05 ng/ml	≥10 mg/l	＜10 mg/l	＜3	1	Yes	internal validation set
55	Male	＜65	＜25 kg/m2	≥3	No	No	No	No	No	＜30 g/l	≥5 ng/ml	＜37 U/mL	≥3	Yes	No	Yes	Yes	Yes	No	Yes	No	No	≥3	No	Yes	No	Small intestine tumor	＜2	≥5 cm	＜0.05 ng/ml	≥10 mg/l	＜10 mg/l	＜3	1	Yes	internal validation set
56	Male	＜65	＜25 kg/m2	≥3	Yes	No	No	No	Yes	＜30 g/l	＜5 ng/ml	＜37 U/mL	≥3	No	No	No	No	Yes	No	Yes	Yes	No	＜3	No	Yes	No	Small intestine tumor	＜2	＜5 cm	＜0.05 ng/ml	＜10 mg/l	＜10 mg/l	＜3	1	Yes	internal validation set
57	Female	＜65	＜25 kg/m2	＜3	Yes	No	Yes	No	Yes	＜30 g/l	≥5 ng/ml	≥37 U/mL	＜3	No	No	No	No	No	Yes	No	Yes	No	＜3	Yes	No	No	Hepatocellular carcinoma	＜2	＜5 cm	≥0.05 ng/ml	＜10 mg/l	＜10 mg/l	＜3	0	Yes	internal validation set
58	Male	＜65	＜25 kg/m2	＜3	Yes	Yes	Yes	No	Yes	＜30 g/l	＜5 ng/ml	≥37 U/mL	＜3	No	Yes	Yes	Yes	No	No	No	No	Yes	≥3	Yes	Yes	No	Cholangiocarcinoma	＜2	≥5 cm	≥0.05 ng/ml	＜10 mg/l	≥10 mg/l	＜3	1	Yes	internal validation set
59	Female	≥65	＜25 kg/m2	＜3	Yes	Yes	Yes	No	No	＜30 g/l	＜5 ng/ml	≥37 U/mL	＜3	No	Yes	No	No	Yes	No	Yes	Yes	Yes	≥3	No	Yes	No	Hepatocellular carcinoma	＜2	≥5 cm	＜0.05 ng/ml	≥10 mg/l	＜10 mg/l	≥3	1	Yes	internal validation set
60	Female	＜65	＜25 kg/m2	≥3	Yes	Yes	No	Yes	No	≥30 g/l	≥5 ng/ml	≥37 U/mL	＜3	No	Yes	No	No	No	Yes	Yes	No	Yes	≥3	Yes	Yes	No	Colorectal cancer	＜2	≥5 cm	＜0.05 ng/ml	＜10 mg/l	≥10 mg/l	＜3	1	Yes	internal validation set
61	Male	≥65	≥25 kg/m2	≥3	Yes	Yes	Yes	Yes	Yes	＜30 g/l	＜5 ng/ml	≥37 U/mL	＜3	No	Yes	Yes	No	Yes	No	Yes	Yes	Yes	≥3	No	No	No	Colorectal cancer	＜2	≥5 cm	＜0.05 ng/ml	＜10 mg/l	≥10 mg/l	＜3	0	Yes	internal validation set
62	Male	＜65	＜25 kg/m2	≥3	No	Yes	Yes	No	Yes	＜30 g/l	＜5 ng/ml	≥37 U/mL	＜3	No	Yes	Yes	No	Yes	Yes	Yes	Yes	No	≥3	No	Yes	No	Gastric cancer	＜2	≥5 cm	＜0.05 ng/ml	≥10 mg/l	＜10 mg/l	≥3	0	Yes	internal validation set
63	Female	＜65	≥25 kg/m2	＜3	Yes	Yes	No	No	Yes	≥30 g/l	＜5 ng/ml	＜37 U/mL	≥3	No	Yes	No	No	Yes	No	Yes	No	No	≥3	No	Yes	No	Gastric cancer	＜2	＜5 cm	＜0.05 ng/ml	≥10 mg/l	＜10 mg/l	≥3	1	Yes	internal validation set
64	Female	＜65	≥25 kg/m2	＜3	Yes	Yes	Yes	No	Yes	≥30 g/l	＜5 ng/ml	≥37 U/mL	≥3	Yes	Yes	No	No	No	No	Yes	No	No	＜3	No	Yes	No	Colorectal cancer	≥2	＜5 cm	＜0.05 ng/ml	＜10 mg/l	＜10 mg/l	＜3	0	Yes	internal validation set
65	Female	≥65	＜25 kg/m2	＜3	Yes	Yes	Yes	No	No	＜30 g/l	＜5 ng/ml	≥37 U/mL	≥3	No	Yes	No	No	No	No	Yes	No	Yes	＜3	No	Yes	No	Colorectal cancer	＜2	＜5 cm	＜0.05 ng/ml	＜10 mg/l	＜10 mg/l	＜3	0	Yes	internal validation set
66	Male	≥65	＜25 kg/m2	≥3	Yes	No	Yes	No	Yes	＜30 g/l	＜5 ng/ml	＜37 U/mL	≥3	No	No	No	No	No	No	No	No	Yes	≥3	No	No	No	Gastric cancer	＜2	≥5 cm	＜0.05 ng/ml	＜10 mg/l	＜10 mg/l	＜3	1	Yes	internal validation set
67	Male	≥65	＜25 kg/m2	≥3	Yes	Yes	Yes	No	No	＜30 g/l	＜5 ng/ml	＜37 U/mL	＜3	No	Yes	No	No	Yes	No	Yes	No	Yes	≥3	Yes	Yes	No	Gastric cancer	＜2	≥5 cm	＜0.05 ng/ml	＜10 mg/l	＜10 mg/l	＜3	1	Yes	internal validation set
68	Female	＜65	＜25 kg/m2	＜3	Yes	Yes	No	No	No	＜30 g/l	＜5 ng/ml	＜37 U/mL	＜3	No	Yes	No	No	Yes	No	Yes	No	Yes	＜3	No	Yes	No	Gastric cancer	＜2	＜5 cm	＜0.05 ng/ml	＜10 mg/l	＜10 mg/l	＜3	1	Yes	internal validation set
69	Male	＜65	＜25 kg/m2	＜3	No	Yes	Yes	No	Yes	＜30 g/l	＜5 ng/ml	＜37 U/mL	≥3	No	Yes	No	No	Yes	No	Yes	Yes	No	≥3	No	No	No	Gastric cancer	＜2	＜5 cm	≥0.05 ng/ml	＜10 mg/l	＜10 mg/l	＜3	1	Yes	internal validation set
70	Male	≥65	≥25 kg/m2	≥3	Yes	Yes	Yes	No	No	＜30 g/l	＜5 ng/ml	＜37 U/mL	≥3	No	Yes	No	No	Yes	No	No	Yes	No	≥3	No	No	No	Gastric cancer	＜2	≥5 cm	≥0.05 ng/ml	＜10 mg/l	＜10 mg/l	＜3	1	Yes	internal validation set
71	Male	≥65	＜25 kg/m2	＜3	Yes	No	Yes	No	Yes	＜30 g/l	＜5 ng/ml	＜37 U/mL	＜3	No	No	No	No	Yes	No	Yes	No	Yes	≥3	No	Yes	No	Small intestine tumor	＜2	＜5 cm	＜0.05 ng/ml	＜10 mg/l	＜10 mg/l	≥3	0	Yes	internal validation set
72	Male	≥65	＜25 kg/m2	≥3	No	Yes	Yes	No	Yes	＜30 g/l	＜5 ng/ml	＜37 U/mL	＜3	No	Yes	No	No	No	No	Yes	Yes	Yes	≥3	Yes	No	No	Gastric cancer	＜2	≥5 cm	＜0.05 ng/ml	＜10 mg/l	＜10 mg/l	＜3	1	Yes	internal validation set
73	Male	＜65	＜25 kg/m2	≥3	Yes	Yes	Yes	No	Yes	＜30 g/l	＜5 ng/ml	＜37 U/mL	＜3	Yes	Yes	No	No	No	No	Yes	Yes	Yes	＜3	No	No	No	Colorectal cancer	≥2	≥5 cm	＜0.05 ng/ml	≥10 mg/l	＜10 mg/l	≥3	1	Yes	internal validation set
74	Female	＜65	＜25 kg/m2	＜3	No	No	Yes	No	Yes	≥30 g/l	＜5 ng/ml	＜37 U/mL	＜3	Yes	No	No	No	No	No	Yes	Yes	Yes	＜3	No	Yes	No	Small intestine tumor	≥2	≥5 cm	＜0.05 ng/ml	＜10 mg/l	＜10 mg/l	＜3	0	Yes	internal validation set
75	Female	＜65	＜25 kg/m2	≥3	No	Yes	No	No	Yes	≥30 g/l	＜5 ng/ml	＜37 U/mL	＜3	No	Yes	No	No	No	No	Yes	No	No	＜3	No	No	No	Gastric cancer	＜2	＜5 cm	＜0.05 ng/ml	≥10 mg/l	＜10 mg/l	≥3	1	Yes	internal validation set
76	Male	≥65	＜25 kg/m2	＜3	Yes	No	Yes	No	Yes	＜30 g/l	＜5 ng/ml	＜37 U/mL	＜3	No	No	No	Yes	Yes	No	Yes	No	Yes	≥3	Yes	Yes	Yes	Hepatocellular carcinoma	＜2	≥5 cm	＜0.05 ng/ml	≥10 mg/l	＜10 mg/l	＜3	1	Yes	internal validation set
77	Male	＜65	＜25 kg/m2	＜3	Yes	No	Yes	No	No	＜30 g/l	＜5 ng/ml	＜37 U/mL	＜3	No	No	No	Yes	Yes	No	Yes	Yes	No	≥3	No	Yes	No	Cholangiocarcinoma	＜2	≥5 cm	＜0.05 ng/ml	≥10 mg/l	＜10 mg/l	＜3	1	Yes	internal validation set
78	Female	＜65	＜25 kg/m2	≥3	Yes	Yes	No	No	Yes	≥30 g/l	＜5 ng/ml	＜37 U/mL	＜3	No	Yes	No	No	Yes	No	Yes	Yes	Yes	≥3	No	No	No	Cholangiocarcinoma	＜2	＜5 cm	＜0.05 ng/ml	≥10 mg/l	＜10 mg/l	＜3	0	Yes	internal validation set
79	Male	≥65	＜25 kg/m2	≥3	No	No	No	Yes	Yes	≥30 g/l	＜5 ng/ml	＜37 U/mL	＜3	No	No	No	No	Yes	No	Yes	Yes	Yes	≥3	No	No	No	Gastric cancer	＜2	＜5 cm	＜0.05 ng/ml	＜10 mg/l	＜10 mg/l	＜3	0	Yes	internal validation set
80	Male	＜65	≥25 kg/m2	＜3	Yes	No	No	No	No	＜30 g/l	≥5 ng/ml	＜37 U/mL	≥3	Yes	No	No	Yes	No	Yes	No	No	Yes	≥3	Yes	No	No	Gastric cancer	＜2	≥5 cm	≥0.05 ng/ml	＜10 mg/l	＜10 mg/l	＜3	1	Yes	internal validation set
81	Female	≥65	≥25 kg/m2	＜3	Yes	No	No	Yes	Yes	≥30 g/l	＜5 ng/ml	＜37 U/mL	≥3	No	Yes	No	No	Yes	Yes	No	No	Yes	≥3	Yes	Yes	No	Cholangiocarcinoma	＜2	＜5 cm	≥0.05 ng/ml	＜10 mg/l	＜10 mg/l	＜3	0	No	internal validation set
82	Female	＜65	≥25 kg/m2	≥3	Yes	Yes	No	No	Yes	≥30 g/l	＜5 ng/ml	＜37 U/mL	＜3	No	Yes	No	No	Yes	Yes	Yes	Yes	Yes	≥3	Yes	No	No	Gastric cancer	≥2	＜5 cm	＜0.05 ng/ml	＜10 mg/l	≥10 mg/l	＜3	1	No	internal validation set
83	Male	＜65	≥25 kg/m2	≥3	Yes	No	Yes	No	Yes	＜30 g/l	＜5 ng/ml	＜37 U/mL	＜3	Yes	Yes	Yes	No	Yes	No	Yes	No	Yes	≥3	No	Yes	No	Gastric cancer	＜2	≥5 cm	＜0.05 ng/ml	＜10 mg/l	＜10 mg/l	＜3	1	No	internal validation set
84	Male	＜65	≥25 kg/m2	＜3	No	No	Yes	No	No	＜30 g/l	＜5 ng/ml	≥37 U/mL	＜3	No	Yes	Yes	No	No	Yes	Yes	Yes	No	≥3	No	Yes	Yes	Small intestine tumor	＜2	≥5 cm	≥0.05 ng/ml	≥10 mg/l	≥10 mg/l	≥3	0	No	internal validation set
85	Female	＜65	≥25 kg/m2	＜3	No	Yes	No	No	Yes	＜30 g/l	≥5 ng/ml	≥37 U/mL	＜3	No	Yes	No	No	Yes	Yes	Yes	Yes	No	＜3	Yes	No	No	Small intestine tumor	＜2	＜5 cm	≥0.05 ng/ml	≥10 mg/l	＜10 mg/l	＜3	0	No	internal validation set
86	Male	≥65	≥25 kg/m2	≥3	No	Yes	No	Yes	No	＜30 g/l	≥5 ng/ml	＜37 U/mL	＜3	No	Yes	No	No	No	Yes	Yes	Yes	No	＜3	Yes	Yes	No	Small intestine tumor	＜2	≥5 cm	＜0.05 ng/ml	≥10 mg/l	＜10 mg/l	≥3	0	No	internal validation set
87	Female	≥65	＜25 kg/m2	≥3	Yes	Yes	No	No	Yes	＜30 g/l	≥5 ng/ml	＜37 U/mL	＜3	Yes	Yes	No	No	No	No	Yes	No	Yes	＜3	Yes	Yes	No	Cholangiocarcinoma	≥2	≥5 cm	＜0.05 ng/ml	＜10 mg/l	≥10 mg/l	＜3	0	No	internal validation set
88	Male	＜65	≥25 kg/m2	≥3	Yes	No	Yes	Yes	No	＜30 g/l	≥5 ng/ml	＜37 U/mL	＜3	Yes	No	Yes	No	No	No	No	No	Yes	≥3	Yes	Yes	No	Cholangiocarcinoma	＜2	≥5 cm	＜0.05 ng/ml	＜10 mg/l	＜10 mg/l	＜3	0	No	internal validation set
89	Male	＜65	≥25 kg/m2	≥3	Yes	Yes	Yes	Yes	No	＜30 g/l	≥5 ng/ml	＜37 U/mL	＜3	No	Yes	Yes	No	Yes	No	Yes	Yes	Yes	≥3	No	No	No	Gastric cancer	＜2	≥5 cm	＜0.05 ng/ml	≥10 mg/l	＜10 mg/l	＜3	1	No	internal validation set
90	Female	＜65	＜25 kg/m2	＜3	Yes	Yes	No	No	Yes	＜30 g/l	＜5 ng/ml	＜37 U/mL	≥3	No	Yes	No	No	Yes	No	Yes	No	Yes	≥3	No	No	No	Colorectal cancer	＜2	≥5 cm	＜0.05 ng/ml	＜10 mg/l	＜10 mg/l	＜3	1	No	internal validation set
91	Female	≥65	≥25 kg/m2	＜3	No	No	No	No	No	＜30 g/l	＜5 ng/ml	＜37 U/mL	＜3	No	No	No	No	Yes	No	Yes	Yes	Yes	≥3	No	Yes	No	Colorectal cancer	≥2	＜5 cm	＜0.05 ng/ml	＜10 mg/l	＜10 mg/l	＜3	1	No	internal validation set
92	Male	＜65	＜25 kg/m2	≥3	No	No	Yes	No	No	＜30 g/l	＜5 ng/ml	＜37 U/mL	＜3	No	Yes	Yes	No	No	No	Yes	Yes	No	≥3	No	Yes	No	Cholangiocarcinoma	＜2	≥5 cm	＜0.05 ng/ml	＜10 mg/l	＜10 mg/l	＜3	0	No	internal validation set
93	Female	≥65	≥25 kg/m2	≥3	No	No	No	Yes	Yes	＜30 g/l	＜5 ng/ml	≥37 U/mL	≥3	No	Yes	No	No	Yes	No	Yes	Yes	Yes	＜3	Yes	Yes	No	Gastric cancer	＜2	＜5 cm	≥0.05 ng/ml	＜10 mg/l	＜10 mg/l	＜3	1	No	internal validation set
94	Male	＜65	＜25 kg/m2	≥3	No	No	No	No	Yes	≥30 g/l	＜5 ng/ml	≥37 U/mL	＜3	No	No	No	No	Yes	No	Yes	No	No	≥3	No	No	No	Gastric cancer	＜2	≥5 cm	＜0.05 ng/ml	＜10 mg/l	＜10 mg/l	＜3	0	No	internal validation set
95	Male	＜65	≥25 kg/m2	≥3	Yes	No	No	No	Yes	≥30 g/l	＜5 ng/ml	＜37 U/mL	＜3	No	No	No	No	No	No	Yes	No	No	＜3	No	Yes	No	Small intestine tumor	＜2	≥5 cm	＜0.05 ng/ml	＜10 mg/l	＜10 mg/l	＜3	0	No	internal validation set
96	Male	≥65	≥25 kg/m2	＜3	Yes	No	No	Yes	Yes	≥30 g/l	＜5 ng/ml	≥37 U/mL	＜3	Yes	No	No	No	No	No	Yes	No	Yes	＜3	Yes	Yes	No	Gastric cancer	＜2	≥5 cm	＜0.05 ng/ml	＜10 mg/l	＜10 mg/l	＜3	1	No	internal validation set
97	Female	≥65	＜25 kg/m2	≥3	No	Yes	No	No	Yes	≥30 g/l	＜5 ng/ml	＜37 U/mL	≥3	No	Yes	No	No	Yes	No	Yes	Yes	No	≥3	Yes	Yes	No	Gastric cancer	＜2	≥5 cm	＜0.05 ng/ml	≥10 mg/l	＜10 mg/l	＜3	0	No	internal validation set
98	Male	≥65	≥25 kg/m2	≥3	Yes	No	No	No	No	≥30 g/l	＜5 ng/ml	＜37 U/mL	≥3	No	No	No	No	No	No	No	No	Yes	≥3	No	Yes	No	Hepatocellular carcinoma	＜2	≥5 cm	＜0.05 ng/ml	＜10 mg/l	＜10 mg/l	≥3	0	No	internal validation set
99	Male	≥65	≥25 kg/m2	≥3	Yes	Yes	No	No	Yes	＜30 g/l	＜5 ng/ml	＜37 U/mL	≥3	No	Yes	No	No	Yes	No	No	No	Yes	＜3	No	Yes	No	Gastric cancer	＜2	＜5 cm	＜0.05 ng/ml	≥10 mg/l	＜10 mg/l	＜3	1	No	internal validation set
100	Female	＜65	＜25 kg/m2	≥3	No	Yes	No	No	No	＜30 g/l	＜5 ng/ml	≥37 U/mL	＜3	No	Yes	No	No	Yes	No	Yes	Yes	Yes	＜3	Yes	Yes	No	Gastric cancer	＜2	＜5 cm	≥0.05 ng/ml	＜10 mg/l	＜10 mg/l	＜3	0	No	internal validation set
101	Female	＜65	＜25 kg/m2	＜3	Yes	Yes	No	No	Yes	＜30 g/l	＜5 ng/ml	＜37 U/mL	≥3	No	Yes	No	No	No	No	Yes	Yes	Yes	≥3	No	No	No	Cholangiocarcinoma	＜2	＜5 cm	＜0.05 ng/ml	≥10 mg/l	≥10 mg/l	＜3	0	No	internal validation set
102	Female	≥65	≥25 kg/m2	≥3	No	No	No	No	No	＜30 g/l	＜5 ng/ml	＜37 U/mL	≥3	No	No	No	No	No	Yes	Yes	Yes	Yes	≥3	No	Yes	No	Gastric cancer	＜2	＜5 cm	＜0.05 ng/ml	＜10 mg/l	≥10 mg/l	＜3	1	No	internal validation set
103	Male	≥65	≥25 kg/m2	≥3	No	Yes	No	No	Yes	＜30 g/l	≥5 ng/ml	≥37 U/mL	≥3	Yes	Yes	No	Yes	Yes	No	Yes	Yes	No	≥3	Yes	Yes	No	Esophageal cancer	≥2	≥5 cm	≥0.05 ng/ml	≥10 mg/l	＜10 mg/l	＜3	0	No	internal validation set
104	Male	＜65	＜25 kg/m2	＜3	No	No	No	No	Yes	＜30 g/l	＜5 ng/ml	≥37 U/mL	≥3	Yes	No	No	Yes	No	Yes	Yes	No	No	≥3	Yes	No	Yes	Colorectal cancer	＜2	≥5 cm	≥0.05 ng/ml	≥10 mg/l	＜10 mg/l	≥3	0	No	internal validation set
105	Female	＜65	＜25 kg/m2	≥3	Yes	Yes	No	No	Yes	≥30 g/l	＜5 ng/ml	≥37 U/mL	≥3	Yes	Yes	No	No	Yes	Yes	Yes	No	No	＜3	No	No	No	Small intestine tumor	＜2	＜5 cm	≥0.05 ng/ml	≥10 mg/l	＜10 mg/l	＜3	0	No	internal validation set
106	Female	＜65	＜25 kg/m2	＜3	No	Yes	No	Yes	Yes	≥30 g/l	＜5 ng/ml	＜37 U/mL	≥3	No	Yes	No	No	Yes	No	Yes	No	No	＜3	No	No	No	Gastric cancer	＜2	＜5 cm	＜0.05 ng/ml	≥10 mg/l	＜10 mg/l	＜3	0	No	internal validation set
107	Male	＜65	＜25 kg/m2	＜3	Yes	Yes	No	Yes	No	＜30 g/l	＜5 ng/ml	＜37 U/mL	≥3	No	Yes	No	Yes	Yes	No	No	Yes	No	≥3	No	No	Yes	Colorectal cancer	＜2	≥5 cm	＜0.05 ng/ml	≥10 mg/l	≥10 mg/l	≥3	0	No	internal validation set
108	Female	＜65	＜25 kg/m2	＜3	Yes	Yes	No	Yes	Yes	≥30 g/l	＜5 ng/ml	＜37 U/mL	≥3	No	No	No	No	Yes	Yes	Yes	Yes	Yes	≥3	Yes	No	No	Small intestine tumor	＜2	＜5 cm	＜0.05 ng/ml	＜10 mg/l	＜10 mg/l	＜3	0	No	internal validation set
109	Female	＜65	＜25 kg/m2	≥3	Yes	Yes	No	Yes	No	≥30 g/l	＜5 ng/ml	＜37 U/mL	≥3	No	No	No	No	Yes	Yes	Yes	Yes	Yes	≥3	Yes	No	No	Gastric cancer	＜2	＜5 cm	＜0.05 ng/ml	≥10 mg/l	＜10 mg/l	＜3	0	No	internal validation set
110	Male	＜65	＜25 kg/m2	＜3	No	Yes	Yes	No	Yes	＜30 g/l	＜5 ng/ml	＜37 U/mL	＜3	No	No	No	Yes	No	No	No	No	Yes	≥3	No	No	Yes	Hepatocellular carcinoma	＜2	≥5 cm	＜0.05 ng/ml	＜10 mg/l	≥10 mg/l	＜3	0	No	internal validation set
111	Female	＜65	≥25 kg/m2	≥3	No	No	Yes	No	Yes	＜30 g/l	＜5 ng/ml	＜37 U/mL	＜3	No	No	No	No	No	No	Yes	No	Yes	≥3	No	No	Yes	Gastric cancer	＜2	≥5 cm	＜0.05 ng/ml	≥10 mg/l	≥10 mg/l	＜3	1	No	internal validation set
112	Female	＜65	＜25 kg/m2	≥3	Yes	No	No	No	Yes	≥30 g/l	＜5 ng/ml	＜37 U/mL	＜3	Yes	No	No	No	Yes	No	Yes	Yes	Yes	＜3	Yes	No	No	Gastric cancer	＜2	＜5 cm	＜0.05 ng/ml	＜10 mg/l	＜10 mg/l	＜3	0	No	internal validation set
113	Female	≥65	≥25 kg/m2	＜3	No	Yes	No	Yes	No	≥30 g/l	≥5 ng/ml	＜37 U/mL	＜3	No	No	No	No	Yes	Yes	No	Yes	Yes	＜3	No	No	No	Colorectal cancer	＜2	＜5 cm	＜0.05 ng/ml	＜10 mg/l	≥10 mg/l	＜3	0	No	internal validation set
114	Female	≥65	≥25 kg/m2	≥3	No	Yes	No	No	Yes	≥30 g/l	＜5 ng/ml	＜37 U/mL	＜3	No	No	No	No	Yes	Yes	No	No	No	≥3	Yes	No	No	Small intestine tumor	＜2	＜5 cm	＜0.05 ng/ml	＜10 mg/l	≥10 mg/l	＜3	0	No	internal validation set
115	Female	＜65	≥25 kg/m2	＜3	No	Yes	No	Yes	Yes	≥30 g/l	≥5 ng/ml	＜37 U/mL	＜3	No	No	No	No	Yes	No	No	No	Yes	≥3	No	No	No	Gastric cancer	＜2	＜5 cm	＜0.05 ng/ml	≥10 mg/l	≥10 mg/l	＜3	1	No	internal validation set
116	Female	＜65	＜25 kg/m2	≥3	No	Yes	No	No	Yes	≥30 g/l	≥5 ng/ml	＜37 U/mL	＜3	No	No	No	No	No	No	No	Yes	Yes	≥3	No	No	No	Small intestine tumor	＜2	＜5 cm	＜0.05 ng/ml	＜10 mg/l	≥10 mg/l	＜3	0	No	internal validation set
117	Male	＜65	＜25 kg/m2	＜3	No	Yes	No	No	No	≥30 g/l	＜5 ng/ml	＜37 U/mL	＜3	No	No	No	No	No	No	No	Yes	No	≥3	No	No	No	Small intestine tumor	＜2	＜5 cm	＜0.05 ng/ml	≥10 mg/l	≥10 mg/l	＜3	0	No	internal validation set
118	Male	＜65	＜25 kg/m2	＜3	Yes	Yes	No	No	Yes	≥30 g/l	＜5 ng/ml	＜37 U/mL	＜3	Yes	No	No	No	No	No	No	Yes	Yes	≥3	Yes	Yes	No	Small intestine tumor	≥2	＜5 cm	＜0.05 ng/ml	＜10 mg/l	≥10 mg/l	＜3	0	No	internal validation set
119	Female	＜65	＜25 kg/m2	≥3	No	No	No	No	Yes	≥30 g/l	＜5 ng/ml	＜37 U/mL	＜3	No	No	No	No	Yes	No	No	No	Yes	＜3	Yes	Yes	No	Gastric cancer	＜2	＜5 cm	≥0.05 ng/ml	＜10 mg/l	＜10 mg/l	＜3	0	No	internal validation set
120	Female	＜65	＜25 kg/m2	＜3	Yes	Yes	Yes	No	No	＜30 g/l	≥5 ng/ml	＜37 U/mL	＜3	Yes	Yes	Yes	No	Yes	No	No	Yes	Yes	≥3	Yes	Yes	No	Colorectal cancer	＜2	≥5 cm	≥0.05 ng/ml	＜10 mg/l	＜10 mg/l	＜3	0	No	internal validation set
121	Female	＜65	＜25 kg/m2	＜3	Yes	No	No	No	Yes	≥30 g/l	＜5 ng/ml	＜37 U/mL	＜3	Yes	No	Yes	No	Yes	Yes	No	Yes	Yes	≥3	No	No	No	Cholangiocarcinoma	＜2	≥5 cm	≥0.05 ng/ml	＜10 mg/l	＜10 mg/l	≥3	0	No	internal validation set
122	Female	＜65	＜25 kg/m2	≥3	Yes	Yes	No	No	Yes	≥30 g/l	＜5 ng/ml	＜37 U/mL	＜3	Yes	No	Yes	No	Yes	Yes	No	Yes	Yes	＜3	No	No	Yes	Cholangiocarcinoma	≥2	≥5 cm	≥0.05 ng/ml	＜10 mg/l	＜10 mg/l	＜3	0	No	internal validation set
123	Male	＜65	＜25 kg/m2	＜3	No	Yes	No	No	Yes	≥30 g/l	＜5 ng/ml	＜37 U/mL	＜3	No	No	Yes	No	No	No	No	No	No	＜3	No	Yes	No	Cholangiocarcinoma	＜2	≥5 cm	＜0.05 ng/ml	＜10 mg/l	＜10 mg/l	＜3	0	No	internal validation set
124	Male	＜65	＜25 kg/m2	＜3	No	Yes	No	Yes	Yes	≥30 g/l	＜5 ng/ml	＜37 U/mL	＜3	No	No	No	No	No	No	No	Yes	No	＜3	No	Yes	No	Cholangiocarcinoma	≥2	＜5 cm	＜0.05 ng/ml	＜10 mg/l	＜10 mg/l	≥3	0	No	internal validation set
125	Female	＜65	＜25 kg/m2	＜3	Yes	No	No	Yes	No	≥30 g/l	≥5 ng/ml	≥37 U/mL	＜3	No	No	Yes	Yes	No	Yes	No	Yes	No	＜3	Yes	Yes	No	Cholangiocarcinoma	≥2	＜5 cm	＜0.05 ng/ml	＜10 mg/l	＜10 mg/l	＜3	0	No	internal validation set
126	Female	＜65	＜25 kg/m2	≥3	No	No	No	No	Yes	≥30 g/l	≥5 ng/ml	＜37 U/mL	＜3	No	No	Yes	No	No	Yes	Yes	Yes	No	＜3	No	Yes	No	Cholangiocarcinoma	＜2	＜5 cm	＜0.05 ng/ml	＜10 mg/l	＜10 mg/l	＜3	0	No	internal validation set
127	Female	＜65	＜25 kg/m2	≥3	No	Yes	No	No	Yes	≥30 g/l	＜5 ng/ml	＜37 U/mL	＜3	No	No	Yes	No	Yes	No	No	Yes	No	＜3	No	Yes	No	Cholangiocarcinoma	＜2	＜5 cm	＜0.05 ng/ml	＜10 mg/l	＜10 mg/l	＜3	0	No	internal validation set
128	Male	＜65	＜25 kg/m2	≥3	No	Yes	No	Yes	No	≥30 g/l	＜5 ng/ml	≥37 U/mL	＜3	No	Yes	No	No	No	Yes	No	Yes	Yes	≥3	No	Yes	No	Cholangiocarcinoma	＜2	＜5 cm	＜0.05 ng/ml	＜10 mg/l	＜10 mg/l	＜3	0	No	internal validation set
129	Male	＜65	＜25 kg/m2	＜3	No	No	No	Yes	Yes	≥30 g/l	＜5 ng/ml	＜37 U/mL	＜3	Yes	No	Yes	Yes	No	Yes	No	Yes	Yes	≥3	Yes	Yes	No	Cholangiocarcinoma	＜2	≥5 cm	＜0.05 ng/ml	＜10 mg/l	＜10 mg/l	＜3	0	No	internal validation set
130	Female	＜65	＜25 kg/m2	＜3	Yes	No	No	No	No	≥30 g/l	＜5 ng/ml	＜37 U/mL	＜3	Yes	No	No	No	No	Yes	No	Yes	No	＜3	Yes	No	No	Cholangiocarcinoma	＜2	＜5 cm	＜0.05 ng/ml	＜10 mg/l	＜10 mg/l	＜3	0	No	internal validation set
131	Female	＜65	＜25 kg/m2	＜3	Yes	Yes	No	No	Yes	≥30 g/l	＜5 ng/ml	≥37 U/mL	＜3	Yes	Yes	No	No	No	No	No	No	No	＜3	No	No	No	Gastric cancer	＜2	＜5 cm	＜0.05 ng/ml	≥10 mg/l	＜10 mg/l	＜3	0	No	internal validation set
132	Female	＜65	＜25 kg/m2	≥3	Yes	No	No	Yes	Yes	≥30 g/l	＜5 ng/ml	＜37 U/mL	＜3	Yes	No	No	No	No	No	No	No	Yes	＜3	No	Yes	No	Gastric cancer	＜2	＜5 cm	＜0.05 ng/ml	≥10 mg/l	＜10 mg/l	＜3	0	No	internal validation set
133	Female	＜65	＜25 kg/m2	＜3	Yes	Yes	No	Yes	No	≥30 g/l	＜5 ng/ml	≥37 U/mL	＜3	No	Yes	No	No	No	No	No	No	Yes	＜3	No	No	No	Gastric cancer	＜2	＜5 cm	＜0.05 ng/ml	＜10 mg/l	＜10 mg/l	＜3	0	No	internal validation set
134	Female	＜65	＜25 kg/m2	＜3	Yes	Yes	Yes	No	No	＜30 g/l	＜5 ng/ml	＜37 U/mL	＜3	No	No	No	Yes	Yes	No	No	Yes	No	≥3	No	Yes	Yes	Small intestine tumor	＜2	≥5 cm	＜0.05 ng/ml	＜10 mg/l	≥10 mg/l	＜3	0	No	internal validation set
135	Female	＜65	＜25 kg/m2	＜3	No	No	No	Yes	No	≥30 g/l	＜5 ng/ml	＜37 U/mL	＜3	No	No	No	No	Yes	No	No	Yes	Yes	＜3	Yes	Yes	No	Gastric cancer	＜2	＜5 cm	＜0.05 ng/ml	＜10 mg/l	≥10 mg/l	＜3	0	No	internal validation set
136	Female	＜65	＜25 kg/m2	≥3	No	No	No	No	No	≥30 g/l	＜5 ng/ml	＜37 U/mL	＜3	No	No	No	No	Yes	Yes	No	Yes	No	＜3	No	No	No	Gastric cancer	＜2	＜5 cm	＜0.05 ng/ml	＜10 mg/l	＜10 mg/l	＜3	0	No	internal validation set
137	Female	＜65	＜25 kg/m2	＜3	Yes	No	Yes	No	Yes	＜30 g/l	＜5 ng/ml	＜37 U/mL	＜3	Yes	No	Yes	Yes	Yes	Yes	No	Yes	No	＜3	No	No	Yes	Small intestine tumor	＜2	≥5 cm	≥0.05 ng/ml	＜10 mg/l	≥10 mg/l	＜3	0	No	internal validation set
138	Male	≥65	≥25 kg/m2	≥3	No	No	Yes	No	Yes	＜30 g/l	＜5 ng/ml	＜37 U/mL	＜3	No	No	No	Yes	Yes	Yes	Yes	Yes	No	＜3	No	No	Yes	Gastric cancer	＜2	≥5 cm	＜0.05 ng/ml	＜10 mg/l	≥10 mg/l	＜3	0	No	internal validation set
139	Female	＜65	＜25 kg/m2	＜3	No	Yes	No	No	No	≥30 g/l	＜5 ng/ml	＜37 U/mL	＜3	Yes	No	No	No	No	No	Yes	No	No	＜3	Yes	No	No	Gastric cancer	＜2	＜5 cm	＜0.05 ng/ml	＜10 mg/l	≥10 mg/l	＜3	0	No	internal validation set
140	Male	≥65	≥25 kg/m2	＜3	No	Yes	No	No	No	＜30 g/l	＜5 ng/ml	＜37 U/mL	＜3	Yes	No	No	No	Yes	No	No	No	No	＜3	No	No	No	Gastric cancer	＜2	≥5 cm	＜0.05 ng/ml	＜10 mg/l	≥10 mg/l	＜3	0	No	internal validation set
141	Female	≥65	＜25 kg/m2	＜3	No	No	Yes	No	Yes	≥30 g/l	＜5 ng/ml	＜37 U/mL	＜3	No	No	No	No	No	No	No	No	No	＜3	No	No	No	Cholangiocarcinoma	＜2	＜5 cm	＜0.05 ng/ml	＜10 mg/l	＜10 mg/l	＜3	0	No	internal validation set
142	Female	≥65	＜25 kg/m2	≥3	No	No	No	No	No	≥30 g/l	＜5 ng/ml	＜37 U/mL	＜3	No	No	No	No	Yes	Yes	No	No	No	＜3	No	No	No	Cholangiocarcinoma	＜2	＜5 cm	＜0.05 ng/ml	＜10 mg/l	＜10 mg/l	≥3	0	No	internal validation set
143	Male	＜65	＜25 kg/m2	≥3	No	Yes	No	No	Yes	＜30 g/l	＜5 ng/ml	＜37 U/mL	≥3	No	Yes	No	No	No	No	No	No	No	＜3	No	No	No	Cholangiocarcinoma	＜2	＜5 cm	＜0.05 ng/ml	≥10 mg/l	＜10 mg/l	＜3	0	No	internal validation set
144	Male	≥65	＜25 kg/m2	＜3	Yes	No	No	No	No	≥30 g/l	＜5 ng/ml	＜37 U/mL	≥3	Yes	No	No	No	Yes	No	No	No	No	≥3	No	No	No	Gastric cancer	＜2	＜5 cm	＜0.05 ng/ml	＜10 mg/l	＜10 mg/l	≥3	0	No	internal validation set
145	Female	≥65	＜25 kg/m2	≥3	Yes	Yes	No	Yes	Yes	≥30 g/l	＜5 ng/ml	＜37 U/mL	＜3	Yes	Yes	No	No	Yes	No	No	No	Yes	＜3	No	No	No	Gastric cancer	＜2	＜5 cm	＜0.05 ng/ml	＜10 mg/l	＜10 mg/l	＜3	0	No	internal validation set
146	Female	＜65	＜25 kg/m2	≥3	No	Yes	No	No	Yes	≥30 g/l	＜5 ng/ml	＜37 U/mL	≥3	No	Yes	No	No	No	Yes	Yes	No	No	≥3	No	No	No	Gastric cancer	＜2	＜5 cm	＜0.05 ng/ml	≥10 mg/l	＜10 mg/l	＜3	0	No	internal validation set
147	Female	＜65	≥25 kg/m2	≥3	Yes	No	No	Yes	No	≥30 g/l	＜5 ng/ml	＜37 U/mL	≥3	Yes	No	No	No	No	Yes	No	No	Yes	＜3	No	No	No	Gastric cancer	＜2	＜5 cm	＜0.05 ng/ml	＜10 mg/l	＜10 mg/l	＜3	1	No	internal validation set
148	Female	＜65	≥25 kg/m2	≥3	No	No	Yes	Yes	No	≥30 g/l	＜5 ng/ml	＜37 U/mL	＜3	No	No	No	No	Yes	Yes	No	Yes	Yes	＜3	No	No	No	Gastric cancer	≥2	＜5 cm	＜0.05 ng/ml	＜10 mg/l	＜10 mg/l	＜3	1	No	internal validation set
149	Female	＜65	＜25 kg/m2	≥3	No	Yes	Yes	No	Yes	≥30 g/l	＜5 ng/ml	＜37 U/mL	＜3	No	Yes	No	No	No	Yes	No	No	Yes	＜3	Yes	No	No	Small intestine tumor	≥2	＜5 cm	＜0.05 ng/ml	＜10 mg/l	＜10 mg/l	＜3	0	No	internal validation set
150	Female	＜65	≥25 kg/m2	≥3	Yes	No	No	No	Yes	≥30 g/l	＜5 ng/ml	＜37 U/mL	≥3	No	No	No	No	Yes	No	No	Yes	No	＜3	Yes	No	No	Small intestine tumor	＜2	＜5 cm	＜0.05 ng/ml	≥10 mg/l	＜10 mg/l	＜3	0	No	internal validation set
151	Male	＜65	＜25 kg/m2	≥3	Yes	Yes	No	No	Yes	≥30 g/l	＜5 ng/ml	＜37 U/mL	≥3	No	Yes	No	No	No	Yes	No	No	No	＜3	Yes	Yes	No	Small intestine tumor	＜2	＜5 cm	＜0.05 ng/ml	＜10 mg/l	＜10 mg/l	＜3	0	No	internal validation set
152	Male	≥65	＜25 kg/m2	＜3	Yes	Yes	No	No	No	≥30 g/l	＜5 ng/ml	＜37 U/mL	≥3	Yes	Yes	No	No	No	No	No	No	No	＜3	No	No	Yes	Gastric cancer	＜2	＜5 cm	＜0.05 ng/ml	＜10 mg/l	＜10 mg/l	＜3	0	No	internal validation set
153	Female	≥65	＜25 kg/m2	＜3	No	Yes	No	No	No	≥30 g/l	≥5 ng/ml	＜37 U/mL	＜3	Yes	No	No	No	Yes	Yes	No	Yes	Yes	＜3	No	No	No	Gastric cancer	＜2	＜5 cm	＜0.05 ng/ml	＜10 mg/l	＜10 mg/l	＜3	0	No	internal validation set
154	Female	≥65	＜25 kg/m2	≥3	Yes	No	No	No	Yes	＜30 g/l	≥5 ng/ml	≥37 U/mL	＜3	Yes	No	Yes	No	Yes	No	No	Yes	No	≥3	No	No	No	Cholangiocarcinoma	＜2	≥5 cm	＜0.05 ng/ml	＜10 mg/l	＜10 mg/l	＜3	0	No	internal validation set
155	Female	＜65	＜25 kg/m2	＜3	Yes	No	No	Yes	Yes	＜30 g/l	≥5 ng/ml	≥37 U/mL	＜3	No	No	Yes	No	No	No	No	No	Yes	≥3	No	No	No	Cholangiocarcinoma	＜2	≥5 cm	＜0.05 ng/ml	＜10 mg/l	＜10 mg/l	＜3	0	No	internal validation set
156	Female	≥65	＜25 kg/m2	≥3	Yes	Yes	No	No	Yes	≥30 g/l	＜5 ng/ml	≥37 U/mL	＜3	No	No	No	No	Yes	Yes	No	Yes	No	＜3	Yes	No	No	Cholangiocarcinoma	＜2	＜5 cm	＜0.05 ng/ml	＜10 mg/l	＜10 mg/l	＜3	0	No	internal validation set
157	Female	≥65	＜25 kg/m2	＜3	No	Yes	No	Yes	No	＜30 g/l	＜5 ng/ml	＜37 U/mL	＜3	No	No	Yes	No	Yes	Yes	No	Yes	No	≥3	No	No	No	Cholangiocarcinoma	＜2	＜5 cm	＜0.05 ng/ml	＜10 mg/l	＜10 mg/l	＜3	0	No	internal validation set
158	Female	＜65	＜25 kg/m2	≥3	No	No	No	Yes	No	≥30 g/l	＜5 ng/ml	≥37 U/mL	＜3	No	No	No	No	No	Yes	Yes	Yes	No	＜3	No	No	No	Small intestine tumor	＜2	＜5 cm	＜0.05 ng/ml	＜10 mg/l	＜10 mg/l	＜3	0	No	internal validation set
159	Female	＜65	＜25 kg/m2	＜3	No	Yes	No	Yes	No	≥30 g/l	＜5 ng/ml	≥37 U/mL	＜3	No	No	No	No	Yes	No	No	Yes	No	＜3	Yes	No	No	Small intestine tumor	＜2	＜5 cm	＜0.05 ng/ml	＜10 mg/l	≥10 mg/l	≥3	0	No	internal validation set
160	Female	＜65	＜25 kg/m2	≥3	Yes	No	Yes	No	No	＜30 g/l	＜5 ng/ml	≥37 U/mL	＜3	Yes	No	Yes	No	No	No	No	Yes	No	≥3	No	No	No	Cholangiocarcinoma	＜2	＜5 cm	＜0.05 ng/ml	＜10 mg/l	≥10 mg/l	≥3	0	No	internal validation set
161	Male	＜65	＜25 kg/m2	＜3	No	No	No	No	No	＜30 g/l	＜5 ng/ml	＜37 U/mL	＜3	No	No	Yes	No	No	No	No	Yes	No	＜3	No	No	No	Gastric cancer	＜2	＜5 cm	＜0.05 ng/ml	＜10 mg/l	＜10 mg/l	＜3	0	No	internal validation set
162	Male	＜65	＜25 kg/m2	≥3	Yes	Yes	No	No	No	≥30 g/l	＜5 ng/ml	＜37 U/mL	＜3	Yes	Yes	No	No	No	No	No	Yes	No	＜3	No	No	No	Gastric cancer	＜2	＜5 cm	＜0.05 ng/ml	≥10 mg/l	＜10 mg/l	＜3	0	No	internal validation set
163	Female	＜65	≥25 kg/m2	＜3	No	Yes	No	No	No	＜30 g/l	＜5 ng/ml	＜37 U/mL	＜3	No	No	No	No	Yes	No	Yes	Yes	No	＜3	No	Yes	No	Small intestine tumor	＜2	＜5 cm	＜0.05 ng/ml	≥10 mg/l	≥10 mg/l	＜3	0	No	internal validation set
164	Male	＜65	≥25 kg/m2	≥3	Yes	Yes	Yes	No	No	＜30 g/l	＜5 ng/ml	＜37 U/mL	＜3	Yes	No	No	No	Yes	Yes	No	Yes	No	＜3	No	Yes	No	Cholangiocarcinoma	＜2	≥5 cm	＜0.05 ng/ml	≥10 mg/l	＜10 mg/l	＜3	0	No	internal validation set
165	Female	＜65	＜25 kg/m2	≥3	No	Yes	No	No	No	≥30 g/l	＜5 ng/ml	＜37 U/mL	＜3	No	No	No	No	No	No	No	Yes	Yes	＜3	No	No	No	Gastric cancer	＜2	＜5 cm	＜0.05 ng/ml	≥10 mg/l	＜10 mg/l	＜3	0	No	internal validation set
166	Female	＜65	＜25 kg/m2	≥3	Yes	No	Yes	No	No	＜30 g/l	＜5 ng/ml	＜37 U/mL	＜3	Yes	No	No	No	Yes	No	No	Yes	Yes	＜3	No	No	No	Small intestine tumor	＜2	≥5 cm	＜0.05 ng/ml	＜10 mg/l	＜10 mg/l	＜3	0	No	internal validation set
167	Female	＜65	＜25 kg/m2	＜3	Yes	No	No	No	No	≥30 g/l	＜5 ng/ml	＜37 U/mL	＜3	Yes	No	No	No	No	No	No	No	No	＜3	No	No	No	Small intestine tumor	＜2	＜5 cm	＜0.05 ng/ml	＜10 mg/l	＜10 mg/l	＜3	0	No	internal validation set
168	Female	＜65	＜25 kg/m2	＜3	Yes	Yes	No	No	No	≥30 g/l	＜5 ng/ml	＜37 U/mL	＜3	Yes	No	No	No	No	No	No	No	No	＜3	Yes	No	No	Gastric cancer	＜2	＜5 cm	＜0.05 ng/ml	≥10 mg/l	＜10 mg/l	＜3	0	No	internal validation set
169	Female	＜65	＜25 kg/m2	＜3	No	Yes	Yes	No	No	≥30 g/l	＜5 ng/ml	＜37 U/mL	＜3	No	No	No	No	Yes	Yes	No	No	No	＜3	Yes	No	No	Gastric cancer	＜2	＜5 cm	＜0.05 ng/ml	＜10 mg/l	＜10 mg/l	＜3	0	No	internal validation set
170	Female	＜65	＜25 kg/m2	＜3	No	No	Yes	No	Yes	≥30 g/l	＜5 ng/ml	＜37 U/mL	＜3	No	No	No	No	No	Yes	No	No	No	＜3	No	No	No	Small intestine tumor	＜2	＜5 cm	＜0.05 ng/ml	≥10 mg/l	＜10 mg/l	＜3	0	No	internal validation set
171	Female	＜65	＜25 kg/m2	≥3	Yes	No	No	Yes	Yes	≥30 g/l	＜5 ng/ml	＜37 U/mL	＜3	Yes	No	No	No	No	No	No	No	Yes	＜3	No	Yes	No	Gastric cancer	＜2	＜5 cm	＜0.05 ng/ml	＜10 mg/l	＜10 mg/l	＜3	0	No	internal validation set
172	Female	＜65	＜25 kg/m2	＜3	Yes	Yes	No	Yes	Yes	≥30 g/l	≥5 ng/ml	＜37 U/mL	＜3	Yes	Yes	No	No	No	No	No	No	Yes	＜3	No	No	No	Cholangiocarcinoma	＜2	＜5 cm	＜0.05 ng/ml	＜10 mg/l	＜10 mg/l	＜3	0	No	internal validation set
173	Female	＜65	＜25 kg/m2	≥3	Yes	No	No	No	No	≥30 g/l	＜5 ng/ml	＜37 U/mL	＜3	Yes	No	No	No	No	Yes	No	No	No	＜3	No	No	No	Gastric cancer	＜2	＜5 cm	＜0.05 ng/ml	＜10 mg/l	＜10 mg/l	＜3	0	No	internal validation set
174	Female	＜65	＜25 kg/m2	＜3	Yes	Yes	No	Yes	Yes	≥30 g/l	＜5 ng/ml	≥37 U/mL	＜3	Yes	Yes	No	No	No	No	No	No	Yes	≥3	No	No	No	Gastric cancer	≥2	≥5 cm	＜0.05 ng/ml	＜10 mg/l	＜10 mg/l	＜3	0	No	internal validation set
175	Male	＜65	＜25 kg/m2	≥3	No	Yes	No	Yes	No	≥30 g/l	＜5 ng/ml	＜37 U/mL	＜3	No	Yes	No	No	No	No	Yes	No	Yes	＜3	No	No	No	Small intestine tumor	＜2	≥5 cm	＜0.05 ng/ml	＜10 mg/l	＜10 mg/l	＜3	0	No	internal validation set
176	Female	＜65	＜25 kg/m2	＜3	Yes	No	No	No	No	≥30 g/l	＜5 ng/ml	≥37 U/mL	＜3	Yes	No	No	No	No	No	No	Yes	No	＜3	No	No	Yes	Small intestine tumor	＜2	＜5 cm	＜0.05 ng/ml	＜10 mg/l	＜10 mg/l	＜3	0	No	internal validation set
177	Female	＜65	＜25 kg/m2	＜3	Yes	Yes	No	No	No	≥30 g/l	＜5 ng/ml	＜37 U/mL	＜3	Yes	Yes	Yes	No	No	Yes	No	Yes	No	＜3	No	No	Yes	Small intestine tumor	＜2	≥5 cm	＜0.05 ng/ml	＜10 mg/l	＜10 mg/l	＜3	0	No	internal validation set
178	Female	＜65	＜25 kg/m2	≥3	No	No	No	Yes	No	≥30 g/l	＜5 ng/ml	≥37 U/mL	＜3	No	No	No	No	No	Yes	No	Yes	Yes	＜3	No	No	Yes	Gastric cancer	＜2	＜5 cm	＜0.05 ng/ml	＜10 mg/l	≥10 mg/l	＜3	0	No	internal validation set
179	Female	≥65	≥25 kg/m2	≥3	No	Yes	No	No	No	≥30 g/l	≥5 ng/ml	＜37 U/mL	≥3	No	Yes	No	Yes	No	Yes	No	Yes	No	＜3	No	No	Yes	Gastric cancer	＜2	＜5 cm	＜0.05 ng/ml	＜10 mg/l	≥10 mg/l	≥3	1	No	internal validation set
180	Male	≥65	≥25 kg/m2	＜3	No	No	No	No	No	≥30 g/l	＜5 ng/ml	≥37 U/mL	≥3	No	No	No	Yes	No	No	No	Yes	No	＜3	No	No	Yes	Gastric cancer	＜2	＜5 cm	＜0.05 ng/ml	＜10 mg/l	≥10 mg/l	＜3	1	No	internal validation set
181	Male	＜65	＜25 kg/m2	≥3	No	No	No	No	No	≥30 g/l	≥5 ng/ml	≥37 U/mL	＜3	No	No	No	No	No	No	No	No	No	＜3	No	No	No	Gastric cancer	＜2	＜5 cm	＜0.05 ng/ml	＜10 mg/l	＜10 mg/l	＜3	0	No	internal validation set
182	Female	≥65	≥25 kg/m2	＜3	Yes	No	No	No	No	≥30 g/l	≥5 ng/ml	≥37 U/mL	≥3	No	No	No	Yes	No	No	No	No	No	＜3	No	No	No	Gastric cancer	＜2	＜5 cm	＜0.05 ng/ml	＜10 mg/l	＜10 mg/l	＜3	1	No	internal validation set
183	Female	＜65	＜25 kg/m2	＜3	Yes	Yes	No	No	No	≥30 g/l	≥5 ng/ml	＜37 U/mL	≥3	Yes	Yes	No	Yes	No	No	Yes	No	No	＜3	No	Yes	No	Small intestine tumor	＜2	＜5 cm	＜0.05 ng/ml	≥10 mg/l	≥10 mg/l	＜3	0	No	internal validation set
184	Female	＜65	＜25 kg/m2	≥3	Yes	Yes	No	No	No	≥30 g/l	＜5 ng/ml	＜37 U/mL	＜3	Yes	No	No	No	No	No	No	No	No	＜3	No	No	No	Small intestine tumor	＜2	＜5 cm	＜0.05 ng/ml	＜10 mg/l	＜10 mg/l	＜3	0	No	internal validation set
185	Female	≥65	＜25 kg/m2	≥3	No	No	No	No	Yes	＜30 g/l	＜5 ng/ml	＜37 U/mL	＜3	Yes	No	Yes	No	No	Yes	No	No	No	＜3	Yes	No	No	Small intestine tumor	＜2	≥5 cm	＜0.05 ng/ml	＜10 mg/l	≥10 mg/l	＜3	0	No	internal validation set
186	Female	≥65	＜25 kg/m2	＜3	Yes	Yes	Yes	No	No	≥30 g/l	＜5 ng/ml	≥37 U/mL	≥3	Yes	No	Yes	Yes	No	Yes	No	No	No	＜3	Yes	No	No	Gastric cancer	＜2	≥5 cm	≥0.05 ng/ml	≥10 mg/l	≥10 mg/l	≥3	0	No	internal validation set
187	Male	＜65	＜25 kg/m2	＜3	No	No	No	No	Yes	≥30 g/l	＜5 ng/ml	＜37 U/mL	≥3	No	No	No	Yes	No	No	No	No	No	＜3	Yes	No	No	Gastric cancer	＜2	＜5 cm	＜0.05 ng/ml	＜10 mg/l	≥10 mg/l	≥3	0	No	internal validation set
188	Female	≥65	＜25 kg/m2	＜3	Yes	Yes	Yes	Yes	No	≥30 g/l	＜5 ng/ml	≥37 U/mL	≥3	No	No	No	Yes	No	No	No	No	No	＜3	Yes	Yes	No	Gastric cancer	＜2	≥5 cm	≥0.05 ng/ml	≥10 mg/l	＜10 mg/l	≥3	0	No	internal validation set
189	Female	≥65	＜25 kg/m2	≥3	Yes	No	No	No	Yes	≥30 g/l	≥5 ng/ml	≥37 U/mL	＜3	No	No	No	No	Yes	No	No	Yes	No	＜3	Yes	No	No	Gastric cancer	＜2	＜5 cm	≥0.05 ng/ml	＜10 mg/l	＜10 mg/l	＜3	0	No	internal validation set
190	Female	＜65	＜25 kg/m2	≥3	No	No	No	No	No	≥30 g/l	≥5 ng/ml	＜37 U/mL	＜3	No	No	No	No	Yes	No	No	Yes	No	＜3	Yes	No	No	Gastric cancer	＜2	＜5 cm	≥0.05 ng/ml	＜10 mg/l	＜10 mg/l	≥3	0	No	internal validation set
191	Male	≥65	≥25 kg/m2	≥3	No	No	Yes	Yes	No	＜30 g/l	＜5 ng/ml	＜37 U/mL	＜3	Yes	No	No	No	Yes	Yes	No	Yes	Yes	＜3	Yes	No	No	Cholangiocarcinoma	＜2	≥5 cm	＜0.05 ng/ml	＜10 mg/l	＜10 mg/l	≥3	0	No	internal validation set
192	Female	＜65	＜25 kg/m2	＜3	No	Yes	No	Yes	No	≥30 g/l	＜5 ng/ml	＜37 U/mL	＜3	No	No	No	No	Yes	No	No	Yes	No	＜3	No	No	No	Small intestine tumor	＜2	＜5 cm	＜0.05 ng/ml	＜10 mg/l	＜10 mg/l	＜3	0	No	internal validation set
193	Female	＜65	＜25 kg/m2	＜3	No	Yes	No	Yes	No	≥30 g/l	＜5 ng/ml	＜37 U/mL	＜3	No	Yes	No	No	Yes	No	No	Yes	No	＜3	No	No	No	Small intestine tumor	＜2	＜5 cm	＜0.05 ng/ml	＜10 mg/l	＜10 mg/l	≥3	0	No	internal validation set
194	Female	＜65	＜25 kg/m2	＜3	Yes	Yes	No	Yes	No	＜30 g/l	＜5 ng/ml	＜37 U/mL	＜3	Yes	Yes	No	No	No	No	No	No	No	＜3	Yes	No	No	Gastric cancer	≥2	＜5 cm	＜0.05 ng/ml	＜10 mg/l	＜10 mg/l	≥3	0	No	internal validation set
195	Female	＜65	≥25 kg/m2	＜3	Yes	Yes	No	No	No	≥30 g/l	＜5 ng/ml	＜37 U/mL	＜3	Yes	No	No	No	Yes	No	Yes	Yes	No	＜3	Yes	No	No	Gastric cancer	＜2	≥5 cm	＜0.05 ng/ml	＜10 mg/l	＜10 mg/l	＜3	1	No	internal validation set
196	Female	＜65	≥25 kg/m2	≥3	Yes	Yes	No	No	No	≥30 g/l	＜5 ng/ml	＜37 U/mL	＜3	Yes	Yes	No	No	No	Yes	No	No	No	＜3	Yes	No	No	Gastric cancer	＜2	＜5 cm	＜0.05 ng/ml	＜10 mg/l	＜10 mg/l	＜3	1	No	internal validation set
197	Male	＜65	＜25 kg/m2	＜3	Yes	No	No	No	No	＜30 g/l	≥5 ng/ml	＜37 U/mL	＜3	Yes	No	Yes	No	Yes	No	No	Yes	No	≥3	No	No	No	Gastric cancer	＜2	＜5 cm	＜0.05 ng/ml	＜10 mg/l	＜10 mg/l	≥3	0	No	internal validation set
198	Male	＜65	≥25 kg/m2	≥3	No	Yes	No	No	No	≥30 g/l	＜5 ng/ml	＜37 U/mL	＜3	No	Yes	No	No	No	Yes	No	No	No	＜3	No	No	No	Gastric cancer	≥2	＜5 cm	＜0.05 ng/ml	＜10 mg/l	＜10 mg/l	＜3	1	No	internal validation set
199	Male	＜65	＜25 kg/m2	≥3	Yes	No	No	No	No	≥30 g/l	＜5 ng/ml	＜37 U/mL	＜3	Yes	No	No	No	Yes	Yes	No	Yes	No	＜3	No	No	No	Gastric cancer	≥2	＜5 cm	＜0.05 ng/ml	≥10 mg/l	＜10 mg/l	＜3	0	No	internal validation set
200	Female	＜65	＜25 kg/m2	≥3	Yes	No	No	No	No	≥30 g/l	≥5 ng/ml	＜37 U/mL	＜3	Yes	No	No	No	Yes	Yes	No	Yes	No	＜3	No	Yes	No	Cholangiocarcinoma	＜2	＜5 cm	＜0.05 ng/ml	≥10 mg/l	＜10 mg/l	＜3	0	No	internal validation set
201	Female	＜65	＜25 kg/m2	≥3	Yes	Yes	No	No	No	≥30 g/l	＜5 ng/ml	＜37 U/mL	＜3	Yes	Yes	No	No	No	No	No	No	No	＜3	No	No	No	Cholangiocarcinoma	＜2	＜5 cm	＜0.05 ng/ml	＜10 mg/l	＜10 mg/l	＜3	0	No	internal validation set
202	Female	＜65	＜25 kg/m2	＜3	Yes	No	No	No	No	≥30 g/l	≥5 ng/ml	＜37 U/mL	＜3	Yes	No	No	No	No	Yes	No	No	No	＜3	No	No	Yes	Small intestine tumor	＜2	＜5 cm	＜0.05 ng/ml	≥10 mg/l	＜10 mg/l	＜3	0	No	internal validation set
203	Female	＜65	＜25 kg/m2	≥3	Yes	No	Yes	Yes	No	≥30 g/l	≥5 ng/ml	＜37 U/mL	＜3	Yes	No	No	No	Yes	No	Yes	Yes	Yes	＜3	Yes	No	Yes	Gastric cancer	＜2	＜5 cm	＜0.05 ng/ml	＜10 mg/l	＜10 mg/l	≥3	0	No	internal validation set
204	Female	＜65	＜25 kg/m2	≥3	No	Yes	Yes	No	No	≥30 g/l	≥5 ng/ml	＜37 U/mL	＜3	No	Yes	No	No	No	No	No	No	No	＜3	Yes	No	Yes	Small intestine tumor	＜2	＜5 cm	＜0.05 ng/ml	≥10 mg/l	≥10 mg/l	＜3	0	No	internal validation set
205	Female	＜65	＜25 kg/m2	≥3	No	No	No	No	Yes	≥30 g/l	＜5 ng/ml	＜37 U/mL	＜3	No	No	Yes	No	Yes	No	No	Yes	No	≥3	Yes	Yes	No	Small intestine tumor	＜2	＜5 cm	＜0.05 ng/ml	＜10 mg/l	≥10 mg/l	＜3	0	No	internal validation set
206	Male	＜65	＜25 kg/m2	＜3	Yes	Yes	No	No	Yes	≥30 g/l	＜5 ng/ml	＜37 U/mL	＜3	No	No	Yes	No	No	No	No	No	No	＜3	No	No	No	Small intestine tumor	＜2	≥5 cm	＜0.05 ng/ml	≥10 mg/l	≥10 mg/l	＜3	0	No	internal validation set
207	Female	≥65	≥25 kg/m2	＜3	Yes	No	No	No	Yes	≥30 g/l	≥5 ng/ml	＜37 U/mL	＜3	Yes	No	No	No	No	No	No	No	No	＜3	No	No	No	Gastric cancer	＜2	＜5 cm	＜0.05 ng/ml	＜10 mg/l	≥10 mg/l	＜3	1	No	internal validation set
208	Male	＜65	＜25 kg/m2	＜3	Yes	No	No	No	No	≥30 g/l	＜5 ng/ml	≥37 U/mL	＜3	Yes	No	Yes	No	Yes	Yes	No	No	No	＜3	No	No	Yes	Gastric cancer	＜2	≥5 cm	＜0.05 ng/ml	＜10 mg/l	≥10 mg/l	≥3	0	No	internal validation set
209	Female	＜65	＜25 kg/m2	≥3	No	No	No	Yes	No	≥30 g/l	≥5 ng/ml	＜37 U/mL	＜3	No	No	No	No	Yes	Yes	No	No	Yes	＜3	No	No	Yes	Gastric cancer	＜2	＜5 cm	＜0.05 ng/ml	≥10 mg/l	≥10 mg/l	≥3	0	No	internal validation set
210	Female	＜65	＜25 kg/m2	≥3	No	Yes	No	Yes	No	≥30 g/l	＜5 ng/ml	≥37 U/mL	＜3	No	No	No	No	No	Yes	No	No	No	＜3	Yes	No	No	Gastric cancer	＜2	＜5 cm	≥0.05 ng/ml	＜10 mg/l	≥10 mg/l	＜3	0	No	internal validation set
211	Male	≥65	≥25 kg/m2	＜3	No	No	No	No	No	≥30 g/l	≥5 ng/ml	＜37 U/mL	＜3	No	No	No	No	Yes	No	No	No	No	＜3	No	No	No	Gastric cancer	＜2	＜5 cm	＜0.05 ng/ml	＜10 mg/l	＜10 mg/l	＜3	0	No	internal validation set
212	Female	≥65	≥25 kg/m2	≥3	No	Yes	Yes	Yes	No	≥30 g/l	＜5 ng/ml	≥37 U/mL	＜3	No	No	No	No	Yes	No	No	Yes	No	≥3	Yes	No	No	Gastric cancer	＜2	≥5 cm	≥0.05 ng/ml	＜10 mg/l	≥10 mg/l	＜3	0	No	internal validation set
213	Female	＜65	＜25 kg/m2	≥3	Yes	No	No	Yes	No	≥30 g/l	＜5 ng/ml	＜37 U/mL	＜3	No	No	No	No	No	No	No	Yes	No	＜3	Yes	No	No	Gastric cancer	＜2	＜5 cm	＜0.05 ng/ml	＜10 mg/l	＜10 mg/l	＜3	0	No	internal validation set
214	Female	≥65	≥25 kg/m2	≥3	No	Yes	No	No	No	≥30 g/l	＜5 ng/ml	≥37 U/mL	＜3	No	No	No	No	Yes	No	No	Yes	No	＜3	No	No	No	Cholangiocarcinoma	＜2	＜5 cm	≥0.05 ng/ml	＜10 mg/l	≥10 mg/l	＜3	0	No	internal validation set
215	Female	≥65	≥25 kg/m2	≥3	Yes	Yes	No	No	No	＜30 g/l	＜5 ng/ml	≥37 U/mL	＜3	Yes	No	No	No	No	Yes	No	No	No	＜3	No	No	No	Gastric cancer	＜2	＜5 cm	≥0.05 ng/ml	＜10 mg/l	＜10 mg/l	＜3	0	No	internal validation set
216	Male	＜65	＜25 kg/m2	≥3	No	No	No	No	No	≥30 g/l	＜5 ng/ml	≥37 U/mL	＜3	No	No	No	No	No	No	No	No	No	＜3	No	No	No	Gastric cancer	＜2	＜5 cm	＜0.05 ng/ml	＜10 mg/l	＜10 mg/l	＜3	0	No	internal validation set
217	Male	≥65	＜25 kg/m2	＜3	Yes	No	No	Yes	No	≥30 g/l	＜5 ng/ml	＜37 U/mL	＜3	Yes	No	No	No	No	Yes	Yes	No	Yes	＜3	No	Yes	No	Gastric cancer	＜2	＜5 cm	＜0.05 ng/ml	＜10 mg/l	＜10 mg/l	≥3	0	No	internal validation set
218	Male	＜65	＜25 kg/m2	≥3	Yes	No	Yes	Yes	No	≥30 g/l	＜5 ng/ml	≥37 U/mL	＜3	Yes	No	No	No	Yes	Yes	No	Yes	Yes	＜3	No	Yes	No	Small intestine tumor	≥2	＜5 cm	＜0.05 ng/ml	≥10 mg/l	＜10 mg/l	＜3	0	No	internal validation set
219	Female	＜65	＜25 kg/m2	≥3	No	No	Yes	No	No	＜30 g/l	＜5 ng/ml	＜37 U/mL	＜3	No	No	No	No	No	No	No	No	No	＜3	No	No	No	Small intestine tumor	＜2	＜5 cm	＜0.05 ng/ml	≥10 mg/l	＜10 mg/l	＜3	0	No	internal validation set
220	Female	＜65	＜25 kg/m2	≥3	Yes	Yes	No	No	No	≥30 g/l	＜5 ng/ml	＜37 U/mL	＜3	Yes	Yes	No	No	No	No	No	No	No	＜3	No	No	No	Small intestine tumor	＜2	＜5 cm	＜0.05 ng/ml	＜10 mg/l	＜10 mg/l	≥3	0	No	internal validation set
221	Female	＜65	＜25 kg/m2	≥3	Yes	Yes	Yes	Yes	Yes	＜30 g/l	≥5 ng/ml	≥37 U/mL	＜3	Yes	Yes	No	No	No	No	No	No	No	≥3	No	No	No	Small intestine tumor	＜2	≥5 cm	＜0.05 ng/ml	＜10 mg/l	＜10 mg/l	＜3	0	No	internal validation set
222	Male	＜65	＜25 kg/m2	＜3	Yes	No	No	No	Yes	≥30 g/l	＜5 ng/ml	≥37 U/mL	＜3	Yes	No	No	No	No	Yes	No	No	No	＜3	No	No	No	Gastric cancer	≥2	≥5 cm	＜0.05 ng/ml	＜10 mg/l	＜10 mg/l	＜3	0	No	internal validation set
223	Male	＜65	＜25 kg/m2	＜3	Yes	No	No	No	No	≥30 g/l	≥5 ng/ml	≥37 U/mL	＜3	Yes	No	No	No	No	No	No	No	No	＜3	Yes	No	No	Gastric cancer	≥2	＜5 cm	＜0.05 ng/ml	＜10 mg/l	＜10 mg/l	≥3	0	No	internal validation set
224	Female	＜65	≥25 kg/m2	≥3	No	Yes	No	Yes	No	＜30 g/l	≥5 ng/ml	≥37 U/mL	＜3	No	Yes	Yes	Yes	No	No	Yes	No	No	＜3	Yes	No	No	Gastric cancer	＜2	≥5 cm	＜0.05 ng/ml	＜10 mg/l	＜10 mg/l	≥3	1	No	internal validation set
225	Female	＜65	≥25 kg/m2	≥3	No	No	No	No	No	≥30 g/l	＜5 ng/ml	≥37 U/mL	＜3	No	No	No	No	No	No	No	No	No	＜3	No	Yes	No	Gastric cancer	＜2	＜5 cm	＜0.05 ng/ml	＜10 mg/l	＜10 mg/l	＜3	1	No	internal validation set
226	Female	＜65	＜25 kg/m2	≥3	No	Yes	No	Yes	No	≥30 g/l	＜5 ng/ml	＜37 U/mL	＜3	No	No	No	No	No	No	No	No	No	＜3	No	No	No	Gastric cancer	＜2	＜5 cm	＜0.05 ng/ml	＜10 mg/l	＜10 mg/l	＜3	0	No	internal validation set
227	Female	＜65	＜25 kg/m2	＜3	Yes	Yes	No	No	Yes	≥30 g/l	＜5 ng/ml	≥37 U/mL	＜3	No	No	No	No	No	No	No	No	No	＜3	Yes	No	No	Gastric cancer	＜2	＜5 cm	＜0.05 ng/ml	＜10 mg/l	＜10 mg/l	＜3	0	No	internal validation set
228	Female	＜65	＜25 kg/m2	≥3	Yes	Yes	No	No	No	≥30 g/l	＜5 ng/ml	≥37 U/mL	＜3	No	No	Yes	Yes	No	No	No	No	No	＜3	Yes	No	No	Small intestine tumor	＜2	＜5 cm	＜0.05 ng/ml	＜10 mg/l	＜10 mg/l	＜3	0	No	internal validation set
229	Male	＜65	＜25 kg/m2	≥3	No	Yes	No	No	No	＜30 g/l	＜5 ng/ml	＜37 U/mL	＜3	No	No	Yes	Yes	No	No	No	No	No	＜3	Yes	No	Yes	Gastric cancer	＜2	≥5 cm	＜0.05 ng/ml	＜10 mg/l	≥10 mg/l	＜3	0	No	internal validation set
230	Male	＜65	＜25 kg/m2	≥3	Yes	No	No	No	No	≥30 g/l	＜5 ng/ml	≥37 U/mL	＜3	No	No	No	No	No	No	No	No	No	＜3	Yes	No	No	Cholangiocarcinoma	＜2	＜5 cm	＜0.05 ng/ml	＜10 mg/l	＜10 mg/l	＜3	0	No	internal validation set
231	Female	＜65	＜25 kg/m2	＜3	No	No	No	Yes	No	≥30 g/l	＜5 ng/ml	＜37 U/mL	＜3	Yes	No	No	Yes	No	No	No	No	No	≥3	Yes	No	Yes	Gastric cancer	＜2	＜5 cm	＜0.05 ng/ml	＜10 mg/l	≥10 mg/l	＜3	0	No	internal validation set
232	Female	≥65	＜25 kg/m2	＜3	No	Yes	No	No	No	≥30 g/l	＜5 ng/ml	＜37 U/mL	＜3	Yes	No	No	No	No	No	No	No	Yes	＜3	No	No	No	Gastric cancer	＜2	＜5 cm	＜0.05 ng/ml	≥10 mg/l	≥10 mg/l	＜3	0	No	internal validation set
233	Female	≥65	＜25 kg/m2	≥3	Yes	Yes	No	No	No	≥30 g/l	＜5 ng/ml	＜37 U/mL	＜3	No	No	No	No	No	No	No	No	Yes	＜3	No	No	No	Cholangiocarcinoma	＜2	＜5 cm	＜0.05 ng/ml	≥10 mg/l	＜10 mg/l	＜3	0	No	internal validation set
234	Male	＜65	＜25 kg/m2	＜3	Yes	No	No	No	No	≥30 g/l	＜5 ng/ml	＜37 U/mL	＜3	No	No	No	No	No	No	No	No	No	≥3	No	No	No	Gastric cancer	＜2	＜5 cm	＜0.05 ng/ml	＜10 mg/l	＜10 mg/l	＜3	0	No	internal validation set
235	Male	≥65	≥25 kg/m2	＜3	No	No	Yes	No	No	≥30 g/l	＜5 ng/ml	≥37 U/mL	＜3	No	No	No	No	No	No	No	No	Yes	≥3	No	No	Yes	Gastric cancer	＜2	＜5 cm	＜0.05 ng/ml	≥10 mg/l	＜10 mg/l	＜3	1	No	internal validation set
236	Female	≥65	≥25 kg/m2	＜3	No	Yes	No	No	No	≥30 g/l	＜5 ng/ml	≥37 U/mL	＜3	No	Yes	No	No	No	No	No	No	No	＜3	No	No	No	Gastric cancer	＜2	＜5 cm	≥0.05 ng/ml	＜10 mg/l	≥10 mg/l	＜3	1	No	internal validation set
237	Male	＜65	＜25 kg/m2	≥3	No	No	Yes	No	Yes	≥30 g/l	＜5 ng/ml	≥37 U/mL	＜3	No	No	No	No	Yes	No	Yes	Yes	No	＜3	No	Yes	Yes	Gastric cancer	＜2	＜5 cm	≥0.05 ng/ml	＜10 mg/l	＜10 mg/l	≥3	0	No	internal validation set
238	Female	≥65	≥25 kg/m2	≥3	Yes	Yes	Yes	No	Yes	≥30 g/l	＜5 ng/ml	＜37 U/mL	＜3	Yes	Yes	No	No	Yes	No	No	Yes	No	＜3	Yes	No	No	Cholangiocarcinoma	＜2	＜5 cm	＜0.05 ng/ml	＜10 mg/l	＜10 mg/l	＜3	0	No	internal validation set
239	Female	＜65	＜25 kg/m2	＜3	Yes	No	No	Yes	No	≥30 g/l	＜5 ng/ml	＜37 U/mL	＜3	No	No	No	No	Yes	Yes	No	Yes	No	＜3	Yes	No	No	Gastric cancer	＜2	＜5 cm	＜0.05 ng/ml	＜10 mg/l	＜10 mg/l	≥3	0	No	internal validation set
240	Female	≥65	≥25 kg/m2	≥3	Yes	Yes	Yes	Yes	No	≥30 g/l	＜5 ng/ml	≥37 U/mL	＜3	No	Yes	No	No	Yes	No	No	Yes	No	＜3	No	No	No	Gastric cancer	＜2	＜5 cm	≥0.05 ng/ml	＜10 mg/l	＜10 mg/l	≥3	1	No	internal validation set
241	Female	≥65	≥25 kg/m2	≥3	Yes	No	No	No	No	≥30 g/l	＜5 ng/ml	≥37 U/mL	＜3	No	No	No	No	Yes	Yes	No	Yes	No	＜3	No	No	No	Gastric cancer	＜2	＜5 cm	＜0.05 ng/ml	＜10 mg/l	＜10 mg/l	＜3	1	No	internal validation set
242	Female	＜65	＜25 kg/m2	＜3	No	Yes	No	Yes	No	≥30 g/l	＜5 ng/ml	＜37 U/mL	＜3	No	No	No	No	No	No	No	Yes	Yes	＜3	No	Yes	No	Gastric cancer	＜2	＜5 cm	＜0.05 ng/ml	＜10 mg/l	＜10 mg/l	＜3	0	No	internal validation set
243	Female	≥65	≥25 kg/m2	≥3	No	No	No	No	Yes	≥30 g/l	≥5 ng/ml	≥37 U/mL	＜3	No	No	No	No	Yes	No	No	Yes	No	＜3	No	No	No	Small intestine tumor	＜2	＜5 cm	＜0.05 ng/ml	＜10 mg/l	＜10 mg/l	＜3	0	No	internal validation set
244	Female	≥65	≥25 kg/m2	＜3	Yes	Yes	No	Yes	No	≥30 g/l	＜5 ng/ml	＜37 U/mL	＜3	No	No	No	No	No	Yes	No	Yes	Yes	＜3	No	No	No	Small intestine tumor	＜2	＜5 cm	＜0.05 ng/ml	＜10 mg/l	＜10 mg/l	＜3	0	No	internal validation set
245	Female	＜65	＜25 kg/m2	＜3	No	Yes	No	Yes	Yes	≥30 g/l	≥5 ng/ml	＜37 U/mL	＜3	No	No	No	No	Yes	Yes	Yes	Yes	Yes	＜3	No	No	No	Gastric cancer	＜2	＜5 cm	＜0.05 ng/ml	＜10 mg/l	＜10 mg/l	＜3	0	No	internal validation set
246	Male	≥65	＜25 kg/m2	＜3	No	Yes	No	Yes	No	≥30 g/l	＜5 ng/ml	≥37 U/mL	＜3	No	No	No	No	No	No	No	No	Yes	＜3	No	No	No	Gastric cancer	≥2	＜5 cm	＜0.05 ng/ml	＜10 mg/l	＜10 mg/l	＜3	0	No	internal validation set
247	Male	＜65	＜25 kg/m2	＜3	Yes	No	No	No	Yes	≥30 g/l	≥5 ng/ml	≥37 U/mL	＜3	No	No	No	No	Yes	Yes	No	Yes	Yes	＜3	Yes	No	No	Gastric cancer	≥2	＜5 cm	＜0.05 ng/ml	＜10 mg/l	＜10 mg/l	＜3	0	No	internal validation set
248	Male	＜65	＜25 kg/m2	≥3	No	Yes	No	No	Yes	＜30 g/l	≥5 ng/ml	＜37 U/mL	＜3	No	Yes	Yes	Yes	Yes	No	No	Yes	No	≥3	Yes	No	No	Gastric cancer	＜2	≥5 cm	＜0.05 ng/ml	＜10 mg/l	＜10 mg/l	＜3	0	No	internal validation set
249	Male	＜65	＜25 kg/m2	≥3	No	No	No	No	No	＜30 g/l	＜5 ng/ml	＜37 U/mL	≥3	No	No	Yes	Yes	No	No	No	No	No	＜3	No	No	No	Gastric cancer	＜2	≥5 cm	＜0.05 ng/ml	≥10 mg/l	＜10 mg/l	≥3	0	No	internal validation set
250	Male	≥65	＜25 kg/m2	≥3	Yes	No	No	No	Yes	≥30 g/l	＜5 ng/ml	＜37 U/mL	≥3	No	No	No	No	No	No	Yes	No	No	＜3	Yes	No	Yes	Gastric cancer	≥2	＜5 cm	＜0.05 ng/ml	＜10 mg/l	＜10 mg/l	＜3	0	No	internal validation set
251	Female	≥65	＜25 kg/m2	≥3	Yes	No	Yes	No	No	＜30 g/l	＜5 ng/ml	≥37 U/mL	＜3	Yes	No	Yes	Yes	Yes	No	No	Yes	No	≥3	Yes	No	Yes	Small intestine tumor	＜2	≥5 cm	＜0.05 ng/ml	≥10 mg/l	＜10 mg/l	≥3	0	No	internal validation set
252	Female	＜65	＜25 kg/m2	≥3	Yes	Yes	Yes	No	No	≥30 g/l	＜5 ng/ml	≥37 U/mL	≥3	Yes	Yes	No	No	No	No	No	No	No	＜3	Yes	No	Yes	Small intestine tumor	＜2	＜5 cm	＜0.05 ng/ml	≥10 mg/l	＜10 mg/l	＜3	0	No	internal validation set
253	Female	＜65	＜25 kg/m2	＜3	Yes	No	Yes	No	No	≥30 g/l	＜5 ng/ml	＜37 U/mL	≥3	Yes	No	No	No	Yes	No	No	Yes	No	＜3	Yes	No	Yes	Small intestine tumor	＜2	＜5 cm	＜0.05 ng/ml	≥10 mg/l	≥10 mg/l	≥3	0	No	internal validation set
254	Female	＜65	＜25 kg/m2	＜3	Yes	Yes	No	No	No	≥30 g/l	＜5 ng/ml	≥37 U/mL	＜3	Yes	Yes	No	No	No	No	No	No	No	＜3	Yes	Yes	No	Gastric cancer	＜2	＜5 cm	＜0.05 ng/ml	＜10 mg/l	≥10 mg/l	＜3	0	No	internal validation set
255	Female	＜65	＜25 kg/m2	≥3	Yes	No	No	No	No	≥30 g/l	＜5 ng/ml	＜37 U/mL	＜3	Yes	No	No	No	No	No	No	No	No	＜3	Yes	No	No	Gastric cancer	＜2	＜5 cm	＜0.05 ng/ml	＜10 mg/l	≥10 mg/l	＜3	0	No	internal validation set
256	Female	＜65	≥25 kg/m2	＜3	No	No	No	No	No	≥30 g/l	＜5 ng/ml	＜37 U/mL	≥3	No	No	No	No	Yes	No	No	Yes	No	＜3	Yes	No	No	Small intestine tumor	＜2	＜5 cm	＜0.05 ng/ml	＜10 mg/l	＜10 mg/l	＜3	0	No	internal validation set
257	Female	＜65	≥25 kg/m2	≥3	No	No	No	No	No	≥30 g/l	＜5 ng/ml	＜37 U/mL	≥3	No	No	No	No	Yes	No	No	Yes	No	＜3	Yes	No	No	Gastric cancer	＜2	＜5 cm	≥0.05 ng/ml	＜10 mg/l	＜10 mg/l	＜3	1	No	internal validation set
258	Female	＜65	＜25 kg/m2	≥3	Yes	Yes	No	No	Yes	≥30 g/l	＜5 ng/ml	＜37 U/mL	≥3	Yes	Yes	No	No	No	No	No	No	No	＜3	No	No	No	Gastric cancer	＜2	＜5 cm	＜0.05 ng/ml	＜10 mg/l	＜10 mg/l	＜3	0	No	internal validation set
259	Female	＜65	≥25 kg/m2	＜3	Yes	No	No	Yes	Yes	≥30 g/l	＜5 ng/ml	＜37 U/mL	＜3	Yes	No	No	No	Yes	No	No	Yes	No	＜3	Yes	No	No	Gastric cancer	＜2	＜5 cm	≥0.05 ng/ml	＜10 mg/l	≥10 mg/l	＜3	1	No	internal validation set
260	Female	＜65	≥25 kg/m2	≥3	No	Yes	Yes	No	No	≥30 g/l	＜5 ng/ml	＜37 U/mL	＜3	No	Yes	Yes	Yes	Yes	No	No	Yes	No	≥3	Yes	No	Yes	Gastric cancer	＜2	≥5 cm	＜0.05 ng/ml	＜10 mg/l	＜10 mg/l	＜3	1	No	internal validation set
261	Female	＜65	＜25 kg/m2	＜3	Yes	No	No	Yes	No	≥30 g/l	＜5 ng/ml	＜37 U/mL	＜3	No	No	Yes	Yes	No	No	No	No	No	＜3	No	No	No	Gastric cancer	＜2	＜5 cm	＜0.05 ng/ml	＜10 mg/l	≥10 mg/l	＜3	0	No	internal validation set
262	Female	＜65	＜25 kg/m2	≥3	No	No	No	Yes	No	≥30 g/l	＜5 ng/ml	＜37 U/mL	＜3	No	No	No	No	Yes	Yes	No	Yes	Yes	＜3	No	No	No	Gastric cancer	＜2	＜5 cm	＜0.05 ng/ml	＜10 mg/l	≥10 mg/l	≥3	0	No	internal validation set
263	Female	＜65	＜25 kg/m2	≥3	No	Yes	Yes	No	Yes	≥30 g/l	≥5 ng/ml	＜37 U/mL	＜3	No	No	No	Yes	No	No	No	No	No	≥3	No	No	No	Gastric cancer	＜2	＜5 cm	＜0.05 ng/ml	＜10 mg/l	＜10 mg/l	≥3	0	No	internal validation set
264	Female	＜65	＜25 kg/m2	≥3	No	Yes	No	No	No	≥30 g/l	＜5 ng/ml	＜37 U/mL	＜3	No	No	No	No	No	No	No	No	Yes	＜3	No	No	No	Small intestine tumor	＜2	＜5 cm	＜0.05 ng/ml	≥10 mg/l	＜10 mg/l	＜3	0	No	internal validation set
265	Female	＜65	＜25 kg/m2	≥3	Yes	Yes	No	No	Yes	≥30 g/l	≥5 ng/ml	＜37 U/mL	＜3	No	No	No	No	No	No	No	No	No	＜3	No	No	No	Gastric cancer	＜2	＜5 cm	＜0.05 ng/ml	≥10 mg/l	＜10 mg/l	＜3	0	No	internal validation set
266	Female	＜65	＜25 kg/m2	≥3	No	No	No	No	Yes	＜30 g/l	＜5 ng/ml	＜37 U/mL	＜3	No	No	No	No	Yes	Yes	No	Yes	Yes	≥3	No	Yes	No	Gastric cancer	＜2	＜5 cm	＜0.05 ng/ml	≥10 mg/l	＜10 mg/l	＜3	0	No	internal validation set
267	Male	＜65	＜25 kg/m2	＜3	No	Yes	No	No	Yes	＜30 g/l	＜5 ng/ml	＜37 U/mL	＜3	No	No	No	No	No	No	Yes	No	Yes	≥3	No	No	No	Gastric cancer	＜2	＜5 cm	＜0.05 ng/ml	≥10 mg/l	＜10 mg/l	＜3	0	No	internal validation set
268	Female	＜65	＜25 kg/m2	＜3	Yes	No	No	No	No	≥30 g/l	≥5 ng/ml	＜37 U/mL	≥3	Yes	No	No	No	No	No	No	No	Yes	＜3	Yes	No	No	Gastric cancer	＜2	＜5 cm	＜0.05 ng/ml	≥10 mg/l	＜10 mg/l	＜3	0	No	internal validation set
269	Male	＜65	＜25 kg/m2	≥3	Yes	No	No	No	No	＜30 g/l	＜5 ng/ml	＜37 U/mL	＜3	Yes	No	Yes	No	No	No	No	No	No	＜3	Yes	No	No	Gastric cancer	≥2	≥5 cm	＜0.05 ng/ml	＜10 mg/l	＜10 mg/l	＜3	0	No	internal validation set
270	Male	＜65	＜25 kg/m2	≥3	No	No	No	No	No	＜30 g/l	＜5 ng/ml	≥37 U/mL	＜3	No	No	Yes	No	No	No	No	Yes	Yes	＜3	No	No	No	Gastric cancer	≥2	≥5 cm	＜0.05 ng/ml	≥10 mg/l	＜10 mg/l	＜3	0	No	internal validation set
271	Female	＜65	＜25 kg/m2	＜3	No	No	No	No	No	≥30 g/l	＜5 ng/ml	＜37 U/mL	＜3	No	No	No	No	No	No	No	Yes	No	＜3	No	No	No	Gastric cancer	＜2	＜5 cm	＜0.05 ng/ml	≥10 mg/l	＜10 mg/l	≥3	0	No	internal validation set
272	Male	＜65	＜25 kg/m2	≥3	Yes	No	No	No	No	＜30 g/l	≥5 ng/ml	＜37 U/mL	＜3	No	No	Yes	No	No	No	No	Yes	No	≥3	No	No	No	Gastric cancer	＜2	≥5 cm	＜0.05 ng/ml	＜10 mg/l	＜10 mg/l	＜3	0	No	internal validation set
273	Female	＜65	＜25 kg/m2	≥3	Yes	No	No	No	No	≥30 g/l	＜5 ng/ml	＜37 U/mL	≥3	No	No	No	No	No	No	No	Yes	No	＜3	No	No	No	Gastric cancer	＜2	＜5 cm	＜0.05 ng/ml	＜10 mg/l	＜10 mg/l	＜3	0	No	internal validation set
274	Female	＜65	＜25 kg/m2	＜3	Yes	Yes	Yes	Yes	No	≥30 g/l	＜5 ng/ml	＜37 U/mL	＜3	Yes	Yes	No	No	No	No	No	Yes	No	＜3	No	No	No	Gastric cancer	≥2	＜5 cm	＜0.05 ng/ml	＜10 mg/l	≥10 mg/l	＜3	0	No	internal validation set
275	Female	＜65	＜25 kg/m2	≥3	No	No	Yes	Yes	No	≥30 g/l	＜5 ng/ml	＜37 U/mL	＜3	No	No	No	No	No	Yes	No	No	No	＜3	No	No	No	Gastric cancer	＜2	＜5 cm	＜0.05 ng/ml	＜10 mg/l	＜10 mg/l	＜3	0	No	internal validation set
276	Female	＜65	＜25 kg/m2	＜3	No	Yes	Yes	No	No	≥30 g/l	＜5 ng/ml	＜37 U/mL	＜3	No	Yes	No	No	No	Yes	Yes	No	No	≥3	No	No	No	Gastric cancer	＜2	＜5 cm	＜0.05 ng/ml	＜10 mg/l	＜10 mg/l	＜3	0	No	internal validation set
277	Female	＜65	＜25 kg/m2	＜3	Yes	No	Yes	Yes	No	≥30 g/l	＜5 ng/ml	＜37 U/mL	＜3	Yes	No	No	No	No	No	No	No	No	≥3	Yes	No	No	Small intestine tumor	＜2	＜5 cm	＜0.05 ng/ml	＜10 mg/l	≥10 mg/l	≥3	0	No	internal validation set
278	Male	＜65	＜25 kg/m2	≥3	No	Yes	Yes	Yes	No	≥30 g/l	＜5 ng/ml	＜37 U/mL	≥3	No	Yes	No	Yes	No	No	No	No	No	≥3	No	Yes	No	Small intestine tumor	＜2	＜5 cm	＜0.05 ng/ml	＜10 mg/l	≥10 mg/l	≥3	0	No	internal validation set
279	Male	＜65	＜25 kg/m2	≥3	No	Yes	No	Yes	No	≥30 g/l	＜5 ng/ml	＜37 U/mL	＜3	No	No	No	No	No	No	No	No	No	＜3	No	Yes	No	Small intestine tumor	＜2	＜5 cm	＜0.05 ng/ml	＜10 mg/l	＜10 mg/l	＜3	0	No	internal validation set
280	Female	＜65	＜25 kg/m2	≥3	No	Yes	No	Yes	No	≥30 g/l	＜5 ng/ml	＜37 U/mL	＜3	No	No	Yes	No	No	No	No	No	No	≥3	No	No	No	Small intestine tumor	＜2	≥5 cm	＜0.05 ng/ml	＜10 mg/l	＜10 mg/l	＜3	0	No	internal validation set
281	Female	＜65	＜25 kg/m2	＜3	No	Yes	No	No	No	≥30 g/l	＜5 ng/ml	＜37 U/mL	＜3	No	No	Yes	No	No	No	No	No	No	＜3	Yes	No	No	Small intestine tumor	＜2	≥5 cm	＜0.05 ng/ml	＜10 mg/l	＜10 mg/l	＜3	0	No	internal validation set
282	Female	≥65	≥25 kg/m2	≥3	Yes	Yes	No	No	No	≥30 g/l	＜5 ng/ml	＜37 U/mL	≥3	Yes	No	No	No	No	Yes	No	No	No	＜3	Yes	No	No	Gastric cancer	＜2	＜5 cm	≥0.05 ng/ml	＜10 mg/l	≥10 mg/l	＜3	0	No	internal validation set
283	Female	≥65	≥25 kg/m2	≥3	Yes	No	No	No	No	≥30 g/l	＜5 ng/ml	＜37 U/mL	≥3	Yes	No	No	No	No	Yes	No	No	No	＜3	Yes	No	No	Gastric cancer	＜2	≥5 cm	＜0.05 ng/ml	≥10 mg/l	≥10 mg/l	＜3	0	No	internal validation set
284	Female	＜65	＜25 kg/m2	≥3	No	Yes	No	No	Yes	≥30 g/l	＜5 ng/ml	＜37 U/mL	＜3	No	Yes	No	No	Yes	Yes	No	Yes	No	＜3	Yes	No	No	Small intestine tumor	＜2	＜5 cm	＜0.05 ng/ml	＜10 mg/l	＜10 mg/l	＜3	0	No	internal validation set
285	Male	≥65	≥25 kg/m2	＜3	No	Yes	No	Yes	Yes	≥30 g/l	＜5 ng/ml	＜37 U/mL	≥3	No	Yes	No	No	Yes	No	No	Yes	No	＜3	No	No	No	Gastric cancer	＜2	＜5 cm	≥0.05 ng/ml	≥10 mg/l	＜10 mg/l	＜3	1	No	internal validation set
286	Female	≥65	≥25 kg/m2	≥3	No	No	No	Yes	No	≥30 g/l	＜5 ng/ml	＜37 U/mL	≥3	No	No	No	No	Yes	Yes	No	Yes	No	＜3	No	Yes	No	Small intestine tumor	＜2	＜5 cm	≥0.05 ng/ml	≥10 mg/l	＜10 mg/l	＜3	0	No	internal validation set
287	Female	＜65	＜25 kg/m2	＜3	No	No	No	Yes	Yes	≥30 g/l	＜5 ng/ml	＜37 U/mL	＜3	No	No	No	No	Yes	Yes	No	Yes	No	＜3	No	No	No	Gastric cancer	＜2	＜5 cm	＜0.05 ng/ml	＜10 mg/l	＜10 mg/l	＜3	0	No	internal validation set
288	Female	＜65	＜25 kg/m2	≥3	Yes	Yes	No	No	Yes	≥30 g/l	≥5 ng/ml	＜37 U/mL	＜3	No	Yes	No	No	Yes	Yes	Yes	Yes	No	＜3	No	No	No	Gastric cancer	＜2	＜5 cm	≥0.05 ng/ml	＜10 mg/l	＜10 mg/l	＜3	0	No	internal validation set
289	Male	＜65	＜25 kg/m2	≥3	Yes	No	No	Yes	Yes	≥30 g/l	≥5 ng/ml	＜37 U/mL	≥3	No	No	No	No	No	Yes	No	No	Yes	＜3	No	No	No	Gastric cancer	＜2	＜5 cm	＜0.05 ng/ml	＜10 mg/l	＜10 mg/l	＜3	0	No	internal validation set
290	Male	＜65	＜25 kg/m2	≥3	Yes	No	No	Yes	Yes	≥30 g/l	≥5 ng/ml	＜37 U/mL	≥3	No	No	No	No	Yes	No	No	Yes	Yes	＜3	Yes	No	No	Gastric cancer	≥2	＜5 cm	＜0.05 ng/ml	＜10 mg/l	＜10 mg/l	≥3	0	No	internal validation set
291	Male	＜65	＜25 kg/m2	≥3	No	No	Yes	No	No	≥30 g/l	＜5 ng/ml	＜37 U/mL	≥3	No	No	No	No	No	No	No	No	Yes	＜3	Yes	No	Yes	Small intestine tumor	＜2	＜5 cm	＜0.05 ng/ml	＜10 mg/l	＜10 mg/l	≥3	0	No	internal validation set
292	Male	＜65	＜25 kg/m2	＜3	No	No	Yes	No	No	≥30 g/l	＜5 ng/ml	＜37 U/mL	＜3	No	No	No	No	Yes	No	No	Yes	Yes	＜3	No	No	Yes	Small intestine tumor	＜2	＜5 cm	＜0.05 ng/ml	＜10 mg/l	＜10 mg/l	＜3	0	No	internal validation set
293	Female	≥65	≥25 kg/m2	＜3	Yes	Yes	No	No	No	≥30 g/l	≥5 ng/ml	≥37 U/mL	＜3	No	Yes	Yes	No	No	No	Yes	No	No	≥3	No	No	Yes	Small intestine tumor	＜2	≥5 cm	＜0.05 ng/ml	＜10 mg/l	＜10 mg/l	＜3	0	No	internal validation set
294	Male	≥65	≥25 kg/m2	＜3	Yes	No	Yes	No	No	≥30 g/l	＜5 ng/ml	≥37 U/mL	＜3	No	No	Yes	No	Yes	Yes	No	Yes	No	≥3	No	No	Yes	Gastric cancer	≥2	≥5 cm	＜0.05 ng/ml	＜10 mg/l	≥10 mg/l	＜3	1	No	internal validation set
295	Male	＜65	＜25 kg/m2	＜3	Yes	Yes	No	No	No	≥30 g/l	＜5 ng/ml	≥37 U/mL	＜3	Yes	No	No	No	Yes	No	No	Yes	No	＜3	No	No	No	Gastric cancer	＜2	＜5 cm	＜0.05 ng/ml	＜10 mg/l	≥10 mg/l	＜3	0	No	internal validation set
296	Male	≥65	≥25 kg/m2	≥3	No	Yes	No	No	No	≥30 g/l	≥5 ng/ml	≥37 U/mL	＜3	Yes	No	No	No	No	No	No	No	No	＜3	No	No	No	Small intestine tumor	＜2	≥5 cm	＜0.05 ng/ml	＜10 mg/l	≥10 mg/l	＜3	0	No	internal validation set
297	Female	＜65	＜25 kg/m2	＜3	No	Yes	No	No	No	≥30 g/l	＜5 ng/ml	＜37 U/mL	＜3	No	No	No	No	No	No	Yes	No	No	＜3	No	No	No	Gastric cancer	＜2	＜5 cm	＜0.05 ng/ml	＜10 mg/l	≥10 mg/l	＜3	0	No	internal validation set
298	Female	＜65	＜25 kg/m2	＜3	Yes	Yes	No	No	No	≥30 g/l	＜5 ng/ml	＜37 U/mL	＜3	No	No	No	No	Yes	No	Yes	Yes	No	＜3	No	No	No	Gastric cancer	＜2	＜5 cm	＜0.05 ng/ml	＜10 mg/l	＜10 mg/l	＜3	0	No	internal validation set
299	Female	＜65	＜25 kg/m2	≥3	Yes	Yes	No	No	No	＜30 g/l	＜5 ng/ml	＜37 U/mL	≥3	No	Yes	No	No	No	No	No	Yes	No	＜3	Yes	No	No	Gastric cancer	＜2	＜5 cm	＜0.05 ng/ml	＜10 mg/l	≥10 mg/l	＜3	0	No	internal validation set
300	Female	≥65	≥25 kg/m2	＜3	No	No	No	No	No	＜30 g/l	＜5 ng/ml	＜37 U/mL	≥3	No	No	No	No	Yes	Yes	No	Yes	No	＜3	No	No	No	Gastric cancer	＜2	＜5 cm	＜0.05 ng/ml	≥10 mg/l	＜10 mg/l	＜3	1	No	internal validation set
301	Female	≥65	≥25 kg/m2	＜3	No	No	Yes	Yes	No	≥30 g/l	＜5 ng/ml	＜37 U/mL	＜3	No	No	No	Yes	No	No	No	Yes	Yes	＜3	No	Yes	No	Small intestine tumor	＜2	＜5 cm	＜0.05 ng/ml	＜10 mg/l	≥10 mg/l	≥3	0	No	internal validation set
302	Female	＜65	＜25 kg/m2	≥3	Yes	No	Yes	Yes	Yes	＜30 g/l	＜5 ng/ml	＜37 U/mL	≥3	Yes	No	No	Yes	No	No	No	Yes	Yes	≥3	No	No	No	Gastric cancer	＜2	＜5 cm	＜0.05 ng/ml	≥10 mg/l	＜10 mg/l	≥3	0	No	internal validation set
303	Female	＜65	＜25 kg/m2	＜3	No	Yes	No	No	No	＜30 g/l	＜5 ng/ml	＜37 U/mL	≥3	No	Yes	No	No	Yes	No	Yes	Yes	No	≥3	No	No	No	Gastric cancer	＜2	＜5 cm	≥0.05 ng/ml	≥10 mg/l	＜10 mg/l	＜3	0	No	internal validation set
304	Female	＜65	＜25 kg/m2	≥3	Yes	No	No	No	Yes	≥30 g/l	＜5 ng/ml	＜37 U/mL	＜3	No	No	No	No	Yes	No	No	Yes	No	＜3	No	No	No	Gastric cancer	＜2	＜5 cm	≥0.05 ng/ml	≥10 mg/l	＜10 mg/l	≥3	0	No	internal validation set
305	Female	＜65	＜25 kg/m2	＜3	No	No	No	No	Yes	＜30 g/l	＜5 ng/ml	＜37 U/mL	＜3	No	No	No	No	No	Yes	No	No	No	≥3	No	No	No	Gastric cancer	＜2	＜5 cm	＜0.05 ng/ml	＜10 mg/l	＜10 mg/l	≥3	0	No	internal validation set
306	Male	＜65	＜25 kg/m2	＜3	Yes	No	No	No	Yes	≥30 g/l	＜5 ng/ml	＜37 U/mL	≥3	No	No	No	No	Yes	Yes	No	No	No	＜3	No	No	No	Gastric cancer	＜2	＜5 cm	＜0.05 ng/ml	＜10 mg/l	＜10 mg/l	＜3	0	No	internal validation set
307	Male	＜65	≥25 kg/m2	＜3	Yes	Yes	No	No	Yes	≥30 g/l	＜5 ng/ml	＜37 U/mL	≥3	No	Yes	No	No	Yes	Yes	No	No	No	＜3	No	No	No	Gastric cancer	＜2	＜5 cm	＜0.05 ng/ml	＜10 mg/l	＜10 mg/l	＜3	1	No	internal validation set
308	Male	＜65	＜25 kg/m2	≥3	No	Yes	No	No	No	≥30 g/l	＜5 ng/ml	＜37 U/mL	≥3	No	Yes	No	No	No	No	Yes	No	No	＜3	No	No	No	Gastric cancer	＜2	＜5 cm	＜0.05 ng/ml	＜10 mg/l	＜10 mg/l	＜3	0	No	internal validation set
309	Female	＜65	≥25 kg/m2	≥3	Yes	No	No	No	Yes	≥30 g/l	＜5 ng/ml	＜37 U/mL	＜3	Yes	No	No	No	Yes	No	Yes	No	No	＜3	No	No	No	Gastric cancer	＜2	＜5 cm	＜0.05 ng/ml	＜10 mg/l	＜10 mg/l	＜3	1	No	internal validation set
310	Male	＜65	＜25 kg/m2	＜3	Yes	Yes	No	No	No	≥30 g/l	≥5 ng/ml	＜37 U/mL	＜3	Yes	Yes	No	No	No	Yes	No	No	No	＜3	No	No	No	Gastric cancer	＜2	＜5 cm	＜0.05 ng/ml	＜10 mg/l	＜10 mg/l	＜3	0	No	internal validation set
311	Female	＜65	＜25 kg/m2	≥3	Yes	Yes	No	No	No	≥30 g/l	≥5 ng/ml	＜37 U/mL	≥3	Yes	No	No	No	No	No	No	No	No	＜3	No	No	No	Gastric cancer	≥2	＜5 cm	＜0.05 ng/ml	＜10 mg/l	＜10 mg/l	＜3	0	No	internal validation set
312	Female	＜65	＜25 kg/m2	＜3	No	Yes	No	No	No	≥30 g/l	≥5 ng/ml	＜37 U/mL	≥3	No	No	No	No	No	Yes	No	No	No	＜3	No	No	No	Gastric cancer	＜2	＜5 cm	＜0.05 ng/ml	＜10 mg/l	＜10 mg/l	＜3	0	No	internal validation set
313	Female	＜65	＜25 kg/m2	≥3	Yes	No	Yes	No	No	≥30 g/l	＜5 ng/ml	≥37 U/mL	＜3	Yes	No	Yes	Yes	Yes	No	No	No	No	＜3	Yes	Yes	No	Gastric cancer	＜2	≥5 cm	＜0.05 ng/ml	≥10 mg/l	＜10 mg/l	＜3	0	No	internal validation set
314	Female	＜65	＜25 kg/m2	≥3	Yes	Yes	No	No	No	≥30 g/l	≥5 ng/ml	≥37 U/mL	≥3	Yes	No	Yes	Yes	No	Yes	Yes	No	No	＜3	No	Yes	No	Gastric cancer	≥2	≥5 cm	＜0.05 ng/ml	＜10 mg/l	＜10 mg/l	≥3	0	No	internal validation set
315	Female	≥65	≥25 kg/m2	≥3	Yes	Yes	No	No	No	≥30 g/l	≥5 ng/ml	≥37 U/mL	≥3	Yes	No	No	No	No	No	No	No	No	＜3	No	No	No	Gastric cancer	＜2	＜5 cm	＜0.05 ng/ml	＜10 mg/l	＜10 mg/l	＜3	1	No	internal validation set
316	Female	＜65	＜25 kg/m2	＜3	Yes	No	No	No	No	＜30 g/l	≥5 ng/ml	≥37 U/mL	＜3	Yes	No	Yes	No	No	No	No	No	No	≥3	No	No	Yes	Gastric cancer	＜2	≥5 cm	＜0.05 ng/ml	＜10 mg/l	≥10 mg/l	＜3	0	No	internal validation set
317	Male	≥65	≥25 kg/m2	≥3	Yes	No	No	No	No	≥30 g/l	＜5 ng/ml	＜37 U/mL	＜3	Yes	No	No	No	No	No	No	No	No	＜3	No	No	No	Gastric cancer	≥2	＜5 cm	＜0.05 ng/ml	≥10 mg/l	＜10 mg/l	≥3	1	No	internal validation set
318	Male	≥65	＜25 kg/m2	＜3	No	Yes	No	Yes	No	≥30 g/l	＜5 ng/ml	＜37 U/mL	≥3	No	Yes	No	No	No	Yes	No	No	No	＜3	No	No	No	Gastric cancer	＜2	＜5 cm	≥0.05 ng/ml	＜10 mg/l	≥10 mg/l	＜3	0	No	internal validation set
319	Female	＜65	＜25 kg/m2	≥3	Yes	Yes	No	No	No	≥30 g/l	＜5 ng/ml	＜37 U/mL	≥3	Yes	Yes	No	No	No	No	No	No	No	＜3	Yes	Yes	No	Gastric cancer	＜2	＜5 cm	≥0.05 ng/ml	＜10 mg/l	≥10 mg/l	≥3	0	No	internal validation set
320	Female	＜65	＜25 kg/m2	＜3	Yes	Yes	No	Yes	Yes	≥30 g/l	＜5 ng/ml	＜37 U/mL	＜3	No	No	No	No	Yes	No	Yes	Yes	Yes	＜3	Yes	No	No	Gastric cancer	＜2	＜5 cm	＜0.05 ng/ml	＜10 mg/l	≥10 mg/l	＜3	0	No	internal validation set
321	Female	≥65	＜25 kg/m2	≥3	Yes	Yes	No	Yes	No	≥30 g/l	＜5 ng/ml	＜37 U/mL	≥3	No	No	No	No	Yes	Yes	Yes	Yes	Yes	＜3	Yes	No	No	Gastric cancer	＜2	＜5 cm	≥0.05 ng/ml	≥10 mg/l	＜10 mg/l	＜3	0	No	internal validation set
322	Female	＜65	＜25 kg/m2	≥3	No	Yes	Yes	No	No	＜30 g/l	＜5 ng/ml	＜37 U/mL	＜3	Yes	Yes	No	No	No	No	No	No	No	≥3	Yes	No	Yes	Gastric cancer	＜2	≥5 cm	＜0.05 ng/ml	＜10 mg/l	＜10 mg/l	＜3	0	No	internal validation set
323	Female	＜65	＜25 kg/m2	＜3	Yes	No	Yes	No	Yes	＜30 g/l	＜5 ng/ml	＜37 U/mL	≥3	No	No	No	No	Yes	No	No	Yes	No	≥3	Yes	No	No	Gastric cancer	＜2	＜5 cm	＜0.05 ng/ml	＜10 mg/l	＜10 mg/l	＜3	0	No	internal validation set
324	Female	＜65	＜25 kg/m2	≥3	No	No	No	Yes	No	＜30 g/l	＜5 ng/ml	＜37 U/mL	＜3	No	No	No	No	Yes	No	No	Yes	No	≥3	No	No	No	Gastric cancer	＜2	＜5 cm	≥0.05 ng/ml	＜10 mg/l	＜10 mg/l	＜3	0	No	internal validation set
325	Male	≥65	＜25 kg/m2	≥3	Yes	No	No	No	Yes	≥30 g/l	＜5 ng/ml	＜37 U/mL	＜3	No	No	No	No	No	No	No	No	No	＜3	No	No	No	Gastric cancer	＜2	＜5 cm	≥0.05 ng/ml	＜10 mg/l	＜10 mg/l	＜3	0	No	internal validation set
326	Female	＜65	＜25 kg/m2	≥3	No	No	No	Yes	Yes	＜30 g/l	＜5 ng/ml	＜37 U/mL	≥3	No	No	No	No	Yes	No	No	Yes	No	≥3	No	No	No	Gastric cancer	＜2	＜5 cm	＜0.05 ng/ml	＜10 mg/l	＜10 mg/l	＜3	0	No	internal validation set
327	Female	＜65	＜25 kg/m2	＜3	No	No	No	No	Yes	＜30 g/l	＜5 ng/ml	＜37 U/mL	＜3	No	No	No	No	No	No	No	No	No	＜3	No	No	No	Gastric cancer	＜2	＜5 cm	＜0.05 ng/ml	＜10 mg/l	＜10 mg/l	＜3	0	No	internal validation set
328	Female	＜65	＜25 kg/m2	＜3	Yes	No	No	No	No	≥30 g/l	＜5 ng/ml	＜37 U/mL	≥3	No	No	No	No	No	Yes	No	No	No	＜3	No	No	No	Gastric cancer	＜2	＜5 cm	＜0.05 ng/ml	＜10 mg/l	＜10 mg/l	≥3	0	No	internal validation set
329	Female	＜65	＜25 kg/m2	＜3	No	No	No	Yes	No	≥30 g/l	＜5 ng/ml	＜37 U/mL	≥3	No	No	No	No	No	No	No	No	No	＜3	Yes	No	No	Gastric cancer	＜2	＜5 cm	＜0.05 ng/ml	＜10 mg/l	＜10 mg/l	≥3	0	No	internal validation set
330	Female	＜65	＜25 kg/m2	≥3	Yes	No	No	Yes	No	≥30 g/l	＜5 ng/ml	＜37 U/mL	≥3	No	No	Yes	Yes	Yes	No	No	Yes	No	≥3	No	No	No	Gastric cancer	≥2	≥5 cm	＜0.05 ng/ml	＜10 mg/l	＜10 mg/l	＜3	0	No	internal validation set
331	Male	＜65	＜25 kg/m2	≥3	Yes	No	No	No	No	≥30 g/l	＜5 ng/ml	＜37 U/mL	＜3	No	No	No	Yes	Yes	No	No	Yes	Yes	＜3	No	Yes	No	Gastric cancer	＜2	≥5 cm	＜0.05 ng/ml	＜10 mg/l	＜10 mg/l	＜3	0	No	internal validation set
332	Male	≥65	≥25 kg/m2	＜3	No	Yes	No	No	No	≥30 g/l	＜5 ng/ml	＜37 U/mL	＜3	Yes	Yes	No	Yes	No	No	No	No	Yes	≥3	Yes	Yes	No	Gastric cancer	≥2	≥5 cm	＜0.05 ng/ml	＜10 mg/l	＜10 mg/l	≥3	1	No	internal validation set
333	Female	＜65	＜25 kg/m2	＜3	No	Yes	No	No	No	≥30 g/l	＜5 ng/ml	＜37 U/mL	＜3	Yes	Yes	No	Yes	Yes	No	No	Yes	No	＜3	No	No	No	Small intestine tumor	＜2	＜5 cm	＜0.05 ng/ml	＜10 mg/l	＜10 mg/l	≥3	0	No	internal validation set
334	Female	＜65	＜25 kg/m2	＜3	No	Yes	Yes	No	No	≥30 g/l	≥5 ng/ml	＜37 U/mL	＜3	No	Yes	No	Yes	No	Yes	No	No	No	＜3	No	No	No	Small intestine tumor	＜2	＜5 cm	＜0.05 ng/ml	＜10 mg/l	≥10 mg/l	≥3	0	No	internal validation set
335	Female	≥65	≥25 kg/m2	≥3	Yes	No	No	No	No	≥30 g/l	≥5 ng/ml	≥37 U/mL	＜3	Yes	No	No	No	No	Yes	No	No	No	＜3	No	No	No	Small intestine tumor	≥2	＜5 cm	≥0.05 ng/ml	＜10 mg/l	＜10 mg/l	＜3	0	No	internal validation set
336	Female	≥65	≥25 kg/m2	≥3	No	No	No	No	No	≥30 g/l	≥5 ng/ml	≥37 U/mL	＜3	No	No	No	No	Yes	No	Yes	Yes	No	＜3	No	No	No	Small intestine tumor	≥2	＜5 cm	≥0.05 ng/ml	＜10 mg/l	＜10 mg/l	＜3	0	No	internal validation set
337	Female	＜65	＜25 kg/m2	≥3	No	Yes	No	No	No	≥30 g/l	＜5 ng/ml	≥37 U/mL	＜3	No	Yes	No	No	Yes	No	No	Yes	No	＜3	Yes	No	No	Small intestine tumor	＜2	＜5 cm	＜0.05 ng/ml	≥10 mg/l	≥10 mg/l	＜3	0	No	internal validation set
338	Female	≥65	≥25 kg/m2	≥3	No	Yes	No	Yes	No	≥30 g/l	＜5 ng/ml	＜37 U/mL	＜3	No	No	No	No	No	No	No	Yes	No	＜3	No	No	No	Small intestine tumor	＜2	＜5 cm	＜0.05 ng/ml	＜10 mg/l	≥10 mg/l	＜3	0	No	internal validation set
339	Male	＜65	＜25 kg/m2	≥3	Yes	Yes	No	No	Yes	＜30 g/l	＜5 ng/ml	＜37 U/mL	＜3	Yes	No	No	No	No	No	No	Yes	No	≥3	No	Yes	No	Small intestine tumor	≥2	≥5 cm	＜0.05 ng/ml	≥10 mg/l	≥10 mg/l	＜3	0	No	internal validation set
340	Male	＜65	＜25 kg/m2	≥3	No	Yes	Yes	No	Yes	＜30 g/l	＜5 ng/ml	＜37 U/mL	≥3	No	No	No	Yes	No	No	No	No	No	＜3	Yes	No	No	Gastric cancer	≥2	＜5 cm	＜0.05 ng/ml	＜10 mg/l	＜10 mg/l	＜3	0	No	internal validation set
341	Female	＜65	＜25 kg/m2	≥3	Yes	No	No	Yes	No	≥30 g/l	＜5 ng/ml	＜37 U/mL	≥3	No	No	No	No	No	No	No	No	No	＜3	No	No	No	Gastric cancer	≥2	＜5 cm	＜0.05 ng/ml	≥10 mg/l	＜10 mg/l	≥3	0	No	internal validation set
342	Male	＜65	＜25 kg/m2	≥3	No	No	Yes	No	No	＜30 g/l	＜5 ng/ml	＜37 U/mL	≥3	No	No	No	No	No	Yes	No	No	No	≥3	No	No	No	Gastric cancer	＜2	＜5 cm	＜0.05 ng/ml	＜10 mg/l	＜10 mg/l	≥3	0	No	internal validation set
343	Female	＜65	≥25 kg/m2	＜3	No	No	No	No	Yes	≥30 g/l	＜5 ng/ml	＜37 U/mL	≥3	Yes	No	No	No	No	No	No	No	No	＜3	Yes	No	No	Gastric cancer	＜2	＜5 cm	＜0.05 ng/ml	＜10 mg/l	＜10 mg/l	＜3	1	No	internal validation set
344	Female	＜65	＜25 kg/m2	＜3	Yes	No	No	No	Yes	≥30 g/l	＜5 ng/ml	＜37 U/mL	≥3	No	No	No	No	No	Yes	No	No	No	＜3	Yes	No	No	Gastric cancer	＜2	＜5 cm	＜0.05 ng/ml	≥10 mg/l	＜10 mg/l	＜3	0	No	internal validation set
345	Female	＜65	＜25 kg/m2	≥3	No	No	Yes	Yes	Yes	＜30 g/l	＜5 ng/ml	＜37 U/mL	≥3	No	No	Yes	No	No	Yes	No	No	Yes	≥3	Yes	No	Yes	Gastric cancer	＜2	＜5 cm	≥0.05 ng/ml	≥10 mg/l	＜10 mg/l	＜3	0	No	internal validation set
346	Female	＜65	＜25 kg/m2	＜3	Yes	No	Yes	Yes	Yes	＜30 g/l	＜5 ng/ml	＜37 U/mL	≥3	No	No	Yes	No	No	No	No	No	Yes	≥3	No	No	Yes	Gastric cancer	＜2	＜5 cm	≥0.05 ng/ml	＜10 mg/l	＜10 mg/l	≥3	0	No	internal validation set
347	Female	＜65	＜25 kg/m2	≥3	No	No	No	No	Yes	≥30 g/l	＜5 ng/ml	＜37 U/mL	≥3	No	No	No	No	No	Yes	No	No	No	＜3	Yes	No	No	Gastric cancer	＜2	＜5 cm	＜0.05 ng/ml	＜10 mg/l	＜10 mg/l	≥3	0	No	internal validation set
348	Male	＜65	≥25 kg/m2	≥3	Yes	No	Yes	Yes	Yes	＜30 g/l	＜5 ng/ml	＜37 U/mL	＜3	No	No	No	No	No	Yes	Yes	No	Yes	≥3	No	No	No	Gastric cancer	＜2	≥5 cm	＜0.05 ng/ml	＜10 mg/l	＜10 mg/l	＜3	1	No	internal validation set
349	Male	＜65	＜25 kg/m2	＜3	No	Yes	Yes	Yes	No	＜30 g/l	＜5 ng/ml	＜37 U/mL	＜3	No	Yes	No	No	No	No	No	No	Yes	＜3	No	No	No	Gastric cancer	＜2	≥5 cm	＜0.05 ng/ml	＜10 mg/l	＜10 mg/l	＜3	0	No	internal validation set
350	Female	＜65	＜25 kg/m2	＜3	Yes	Yes	No	No	No	≥30 g/l	＜5 ng/ml	＜37 U/mL	≥3	No	Yes	No	No	No	No	No	No	No	＜3	No	No	No	Gastric cancer	＜2	＜5 cm	＜0.05 ng/ml	＜10 mg/l	＜10 mg/l	＜3	0	No	internal validation set
351	Male	＜65	＜25 kg/m2	＜3	Yes	Yes	Yes	No	No	≥30 g/l	＜5 ng/ml	＜37 U/mL	≥3	Yes	Yes	No	Yes	No	No	No	No	No	≥3	No	Yes	No	Gastric cancer	＜2	≥5 cm	＜0.05 ng/ml	＜10 mg/l	＜10 mg/l	＜3	0	No	internal validation set
352	Female	＜65	＜25 kg/m2	≥3	Yes	Yes	No	No	No	≥30 g/l	＜5 ng/ml	＜37 U/mL	＜3	No	No	No	No	No	No	No	No	No	＜3	No	No	No	Gastric cancer	＜2	＜5 cm	≥0.05 ng/ml	＜10 mg/l	＜10 mg/l	＜3	0	No	internal validation set
353	Female	＜65	＜25 kg/m2	＜3	Yes	Yes	No	Yes	No	≥30 g/l	≥5 ng/ml	＜37 U/mL	≥3	No	No	No	No	No	No	No	No	No	＜3	No	No	No	Gastric cancer	＜2	＜5 cm	＜0.05 ng/ml	＜10 mg/l	＜10 mg/l	＜3	0	No	internal validation set
354	Female	＜65	＜25 kg/m2	＜3	No	No	No	Yes	No	≥30 g/l	＜5 ng/ml	＜37 U/mL	＜3	No	No	No	No	No	No	Yes	No	No	＜3	No	No	No	Gastric cancer	＜2	＜5 cm	＜0.05 ng/ml	＜10 mg/l	＜10 mg/l	＜3	0	No	internal validation set
355	Female	＜65	＜25 kg/m2	≥3	Yes	Yes	No	No	No	≥30 g/l	≥5 ng/ml	＜37 U/mL	≥3	No	No	No	No	No	No	No	No	No	≥3	No	No	No	Gastric cancer	＜2	＜5 cm	＜0.05 ng/ml	＜10 mg/l	≥10 mg/l	＜3	0	No	internal validation set
356	Female	≥65	＜25 kg/m2	＜3	No	Yes	No	No	No	≥30 g/l	＜5 ng/ml	＜37 U/mL	＜3	No	No	No	No	No	No	No	No	No	≥3	No	Yes	No	Small intestine tumor	＜2	＜5 cm	＜0.05 ng/ml	＜10 mg/l	＜10 mg/l	≥3	0	No	internal validation set
357	Female	≥65	＜25 kg/m2	≥3	Yes	No	No	Yes	No	≥30 g/l	＜5 ng/ml	＜37 U/mL	＜3	Yes	No	No	No	No	No	No	No	No	≥3	No	No	No	Small intestine tumor	＜2	＜5 cm	＜0.05 ng/ml	＜10 mg/l	≥10 mg/l	≥3	0	No	internal validation set
358	Female	＜65	＜25 kg/m2	≥3	Yes	No	No	Yes	No	≥30 g/l	≥5 ng/ml	＜37 U/mL	≥3	Yes	No	No	No	No	Yes	No	No	No	＜3	No	No	No	Gastric cancer	≥2	＜5 cm	＜0.05 ng/ml	＜10 mg/l	＜10 mg/l	＜3	0	No	internal validation set
359	Male	＜65	＜25 kg/m2	≥3	No	No	Yes	No	No	＜30 g/l	≥5 ng/ml	＜37 U/mL	≥3	No	No	Yes	Yes	No	Yes	No	No	No	≥3	No	Yes	No	Small intestine tumor	≥2	≥5 cm	＜0.05 ng/ml	＜10 mg/l	＜10 mg/l	≥3	0	No	internal validation set
360	Female	＜65	＜25 kg/m2	＜3	No	No	No	Yes	No	＜30 g/l	＜5 ng/ml	＜37 U/mL	＜3	No	No	Yes	Yes	No	No	No	No	No	≥3	No	Yes	No	Gastric cancer	＜2	≥5 cm	＜0.05 ng/ml	≥10 mg/l	≥10 mg/l	＜3	0	No	internal validation set
361	Female	＜65	＜25 kg/m2	＜3	Yes	Yes	No	Yes	No	≥30 g/l	≥5 ng/ml	＜37 U/mL	≥3	Yes	Yes	No	No	No	Yes	No	No	No	＜3	No	No	No	Gastric cancer	＜2	＜5 cm	≥0.05 ng/ml	≥10 mg/l	＜10 mg/l	＜3	0	No	internal validation set
362	Female	＜65	＜25 kg/m2	＜3	No	Yes	No	No	Yes	＜30 g/l	＜5 ng/ml	＜37 U/mL	≥3	No	No	Yes	No	No	Yes	No	No	No	≥3	No	Yes	No	Gastric cancer	＜2	≥5 cm	≥0.05 ng/ml	≥10 mg/l	＜10 mg/l	＜3	0	No	internal validation set
363	Female	＜65	＜25 kg/m2	≥3	Yes	Yes	No	No	No	≥30 g/l	＜5 ng/ml	＜37 U/mL	＜3	Yes	No	No	No	No	Yes	No	No	No	＜3	Yes	No	No	Gastric cancer	≥2	＜5 cm	＜0.05 ng/ml	＜10 mg/l	＜10 mg/l	＜3	0	No	internal validation set
364	Female	≥65	＜25 kg/m2	≥3	Yes	Yes	No	No	No	≥30 g/l	＜5 ng/ml	＜37 U/mL	＜3	Yes	No	No	No	No	No	No	No	No	＜3	No	No	No	Gastric cancer	＜2	＜5 cm	≥0.05 ng/ml	≥10 mg/l	＜10 mg/l	＜3	0	No	internal validation set
365	Female	＜65	＜25 kg/m2	＜3	No	No	No	No	No	≥30 g/l	＜5 ng/ml	＜37 U/mL	≥3	No	No	No	No	No	No	No	No	No	＜3	No	No	No	Pancreatic cancer	＜2	＜5 cm	＜0.05 ng/ml	＜10 mg/l	＜10 mg/l	＜3	0	No	internal validation set
366	Female	≥65	≥25 kg/m2	≥3	Yes	Yes	No	No	No	≥30 g/l	＜5 ng/ml	＜37 U/mL	≥3	Yes	Yes	No	No	No	No	Yes	No	No	＜3	Yes	No	No	Gastric cancer	≥2	＜5 cm	＜0.05 ng/ml	＜10 mg/l	＜10 mg/l	≥3	1	No	internal validation set
367	Female	＜65	＜25 kg/m2	≥3	No	No	Yes	No	No	≥30 g/l	＜5 ng/ml	＜37 U/mL	≥3	No	No	No	No	No	No	Yes	No	No	＜3	No	Yes	Yes	Gastric cancer	＜2	＜5 cm	≥0.05 ng/ml	＜10 mg/l	＜10 mg/l	＜3	0	No	internal validation set
368	Female	＜65	＜25 kg/m2	＜3	No	No	No	No	No	≥30 g/l	＜5 ng/ml	＜37 U/mL	≥3	No	No	No	No	No	No	No	No	No	＜3	Yes	No	No	Esophageal cancer	≥2	＜5 cm	＜0.05 ng/ml	＜10 mg/l	＜10 mg/l	≥3	0	No	internal validation set
369	Female	＜65	＜25 kg/m2	≥3	No	Yes	No	No	Yes	≥30 g/l	＜5 ng/ml	＜37 U/mL	＜3	No	Yes	No	No	No	No	No	No	No	＜3	No	No	No	Esophageal cancer	≥2	＜5 cm	＜0.05 ng/ml	＜10 mg/l	＜10 mg/l	＜3	0	No	internal validation set
370	Female	＜65	＜25 kg/m2	≥3	Yes	No	No	Yes	No	≥30 g/l	＜5 ng/ml	＜37 U/mL	＜3	No	No	No	Yes	No	Yes	No	No	Yes	＜3	No	No	No	Small intestine tumor	＜2	＜5 cm	＜0.05 ng/ml	＜10 mg/l	＜10 mg/l	＜3	0	No	internal validation set
371	Female	＜65	＜25 kg/m2	＜3	Yes	No	Yes	No	No	≥30 g/l	＜5 ng/ml	＜37 U/mL	＜3	No	No	Yes	Yes	No	No	No	No	No	＜3	Yes	No	No	Small intestine tumor	＜2	≥5 cm	＜0.05 ng/ml	＜10 mg/l	＜10 mg/l	≥3	0	No	internal validation set
372	Male	＜65	＜25 kg/m2	≥3	Yes	No	No	No	No	≥30 g/l	＜5 ng/ml	＜37 U/mL	≥3	No	No	No	No	Yes	Yes	No	Yes	No	＜3	Yes	Yes	No	Hepatocellular carcinoma	＜2	≥5 cm	＜0.05 ng/ml	＜10 mg/l	＜10 mg/l	＜3	0	No	internal validation set
373	Female	＜65	＜25 kg/m2	＜3	Yes	No	No	Yes	No	≥30 g/l	＜5 ng/ml	＜37 U/mL	≥3	No	No	No	No	Yes	No	No	Yes	Yes	＜3	Yes	No	No	Hepatocellular carcinoma	＜2	＜5 cm	＜0.05 ng/ml	＜10 mg/l	＜10 mg/l	＜3	0	No	internal validation set
374	Male	≥65	≥25 kg/m2	＜3	Yes	Yes	No	Yes	No	＜30 g/l	≥5 ng/ml	＜37 U/mL	≥3	Yes	Yes	No	No	No	No	No	No	Yes	＜3	No	No	No	Hepatocellular carcinoma	＜2	≥5 cm	＜0.05 ng/ml	＜10 mg/l	＜10 mg/l	≥3	0	No	internal validation set
375	Male	＜65	＜25 kg/m2	＜3	No	No	No	No	No	＜30 g/l	≥5 ng/ml	＜37 U/mL	＜3	Yes	No	No	No	Yes	No	No	Yes	No	＜3	Yes	No	No	Pancreatic cancer	＜2	≥5 cm	＜0.05 ng/ml	＜10 mg/l	＜10 mg/l	≥3	0	No	internal validation set
376	Female	＜65	＜25 kg/m2	≥3	Yes	Yes	No	Yes	No	≥30 g/l	＜5 ng/ml	＜37 U/mL	＜3	No	Yes	No	No	Yes	Yes	No	Yes	Yes	＜3	No	No	No	Hepatocellular carcinoma	＜2	＜5 cm	＜0.05 ng/ml	＜10 mg/l	＜10 mg/l	＜3	0	No	internal validation set
377	Male	＜65	＜25 kg/m2	＜3	Yes	Yes	Yes	Yes	No	＜30 g/l	＜5 ng/ml	≥37 U/mL	＜3	No	Yes	No	No	No	Yes	No	No	Yes	≥3	No	No	No	Colorectal cancer	＜2	≥5 cm	＜0.05 ng/ml	＜10 mg/l	≥10 mg/l	＜3	0	No	internal validation set
378	Female	＜65	＜25 kg/m2	＜3	Yes	No	No	No	No	≥30 g/l	≥5 ng/ml	≥37 U/mL	≥3	No	No	No	No	Yes	Yes	No	No	No	＜3	No	No	No	Hepatocellular carcinoma	＜2	＜5 cm	＜0.05 ng/ml	＜10 mg/l	＜10 mg/l	＜3	0	No	internal validation set
379	Female	＜65	＜25 kg/m2	≥3	No	No	No	Yes	Yes	≥30 g/l	＜5 ng/ml	＜37 U/mL	＜3	No	No	No	No	No	Yes	No	No	Yes	＜3	No	No	No	Colorectal cancer	＜2	＜5 cm	＜0.05 ng/ml	≥10 mg/l	≥10 mg/l	＜3	0	No	internal validation set
380	Female	＜65	＜25 kg/m2	＜3	No	Yes	No	Yes	Yes	≥30 g/l	＜5 ng/ml	＜37 U/mL	＜3	No	Yes	No	No	No	No	No	No	Yes	＜3	No	Yes	No	Hepatocellular carcinoma	＜2	＜5 cm	＜0.05 ng/ml	＜10 mg/l	≥10 mg/l	≥3	0	No	internal validation set
381	Male	≥65	≥25 kg/m2	＜3	Yes	No	Yes	No	Yes	＜30 g/l	＜5 ng/ml	≥37 U/mL	≥3	Yes	No	No	No	No	No	No	No	Yes	≥3	No	Yes	No	Colorectal cancer	＜2	＜5 cm	＜0.05 ng/ml	≥10 mg/l	≥10 mg/l	＜3	0	No	internal validation set
382	Male	＜65	＜25 kg/m2	≥3	Yes	No	Yes	No	No	≥30 g/l	＜5 ng/ml	≥37 U/mL	＜3	Yes	No	Yes	No	Yes	No	Yes	No	Yes	＜3	No	No	No	Colorectal cancer	＜2	＜5 cm	＜0.05 ng/ml	≥10 mg/l	＜10 mg/l	≥3	0	No	internal validation set
383	Female	＜65	＜25 kg/m2	≥3	Yes	Yes	No	No	No	≥30 g/l	＜5 ng/ml	≥37 U/mL	＜3	Yes	Yes	No	No	Yes	No	No	No	No	＜3	No	No	No	Hepatocellular carcinoma	＜2	＜5 cm	≥0.05 ng/ml	≥10 mg/l	＜10 mg/l	＜3	0	No	internal validation set
384	Male	≥65	≥25 kg/m2	≥3	Yes	Yes	No	No	No	≥30 g/l	＜5 ng/ml	＜37 U/mL	≥3	Yes	No	Yes	No	No	No	No	No	No	≥3	No	No	No	Gastric cancer	＜2	＜5 cm	＜0.05 ng/ml	＜10 mg/l	＜10 mg/l	≥3	1	No	internal validation set
385	Female	＜65	＜25 kg/m2	≥3	Yes	Yes	No	No	No	≥30 g/l	＜5 ng/ml	＜37 U/mL	＜3	Yes	No	No	No	Yes	No	No	No	No	＜3	No	No	No	Hepatocellular carcinoma	≥2	＜5 cm	≥0.05 ng/ml	＜10 mg/l	＜10 mg/l	≥3	0	No	internal validation set
386	Female	＜65	＜25 kg/m2	＜3	Yes	Yes	No	No	No	≥30 g/l	＜5 ng/ml	＜37 U/mL	＜3	Yes	No	No	No	No	No	No	No	No	＜3	No	No	No	Hepatocellular carcinoma	＜2	＜5 cm	＜0.05 ng/ml	＜10 mg/l	＜10 mg/l	＜3	0	No	internal validation set
387	Male	＜65	≥25 kg/m2	≥3	Yes	Yes	No	No	No	≥30 g/l	＜5 ng/ml	＜37 U/mL	＜3	Yes	Yes	Yes	No	No	No	No	No	No	＜3	No	No	Yes	Hepatocellular carcinoma	≥2	≥5 cm	≥0.05 ng/ml	＜10 mg/l	＜10 mg/l	＜3	0	No	internal validation set
388	Female	＜65	＜25 kg/m2	＜3	Yes	No	No	No	No	≥30 g/l	＜5 ng/ml	＜37 U/mL	＜3	No	No	No	Yes	Yes	Yes	No	Yes	No	＜3	No	Yes	Yes	Hepatocellular carcinoma	≥2	≥5 cm	＜0.05 ng/ml	＜10 mg/l	＜10 mg/l	＜3	0	No	internal validation set
389	Female	＜65	＜25 kg/m2	≥3	No	No	No	No	No	≥30 g/l	＜5 ng/ml	＜37 U/mL	≥3	No	No	No	No	Yes	No	Yes	Yes	No	＜3	No	No	No	Colorectal cancer	≥2	＜5 cm	＜0.05 ng/ml	＜10 mg/l	＜10 mg/l	＜3	0	No	internal validation set
390	Female	＜65	＜25 kg/m2	＜3	Yes	Yes	No	No	No	≥30 g/l	＜5 ng/ml	＜37 U/mL	＜3	No	Yes	No	Yes	No	Yes	Yes	No	No	＜3	No	Yes	No	Hepatocellular carcinoma	≥2	≥5 cm	＜0.05 ng/ml	＜10 mg/l	＜10 mg/l	＜3	0	No	internal validation set
391	Female	＜65	＜25 kg/m2	≥3	Yes	Yes	No	Yes	No	＜30 g/l	＜5 ng/ml	＜37 U/mL	＜3	No	Yes	No	Yes	No	No	No	No	No	＜3	No	No	No	Pancreatic cancer	＜2	≥5 cm	＜0.05 ng/ml	＜10 mg/l	＜10 mg/l	＜3	0	No	internal validation set
392	Female	＜65	＜25 kg/m2	＜3	Yes	No	Yes	No	No	≥30 g/l	≥5 ng/ml	＜37 U/mL	＜3	No	No	No	No	No	No	No	No	No	＜3	No	No	No	Pancreatic cancer	＜2	＜5 cm	＜0.05 ng/ml	＜10 mg/l	＜10 mg/l	＜3	0	No	internal validation set
393	Male	＜65	＜25 kg/m2	＜3	Yes	Yes	No	Yes	No	＜30 g/l	＜5 ng/ml	＜37 U/mL	≥3	No	Yes	Yes	Yes	No	Yes	No	No	No	≥3	No	No	No	Pancreatic cancer	＜2	≥5 cm	＜0.05 ng/ml	＜10 mg/l	＜10 mg/l	≥3	0	No	internal validation set
394	Female	≥65	≥25 kg/m2	＜3	No	No	No	No	No	≥30 g/l	＜5 ng/ml	＜37 U/mL	＜3	No	No	No	No	No	No	No	No	No	＜3	No	No	No	Colorectal cancer	＜2	＜5 cm	＜0.05 ng/ml	＜10 mg/l	＜10 mg/l	＜3	0	No	internal validation set
395	Female	＜65	＜25 kg/m2	＜3	Yes	Yes	No	No	No	≥30 g/l	＜5 ng/ml	＜37 U/mL	＜3	No	Yes	No	No	No	No	No	No	No	＜3	No	No	No	Hepatocellular carcinoma	＜2	＜5 cm	＜0.05 ng/ml	＜10 mg/l	≥10 mg/l	≥3	0	No	internal validation set
396	Female	＜65	＜25 kg/m2	＜3	No	Yes	Yes	No	No	≥30 g/l	＜5 ng/ml	＜37 U/mL	＜3	No	Yes	No	No	Yes	No	No	Yes	No	＜3	No	Yes	No	Pancreatic cancer	＜2	＜5 cm	＜0.05 ng/ml	＜10 mg/l	≥10 mg/l	≥3	0	No	internal validation set
397	Female	≥65	≥25 kg/m2	≥3	No	No	No	Yes	No	≥30 g/l	＜5 ng/ml	＜37 U/mL	＜3	No	No	No	No	Yes	No	No	Yes	Yes	＜3	No	No	No	Pancreatic cancer	＜2	＜5 cm	＜0.05 ng/ml	＜10 mg/l	＜10 mg/l	＜3	1	No	internal validation set
398	Female	＜65	＜25 kg/m2	＜3	Yes	Yes	No	Yes	No	≥30 g/l	＜5 ng/ml	＜37 U/mL	≥3	No	No	No	No	No	No	No	No	Yes	＜3	No	Yes	No	Small intestine tumor	＜2	＜5 cm	＜0.05 ng/ml	＜10 mg/l	≥10 mg/l	＜3	0	No	internal validation set
399	Female	＜65	＜25 kg/m2	≥3	Yes	Yes	No	Yes	No	≥30 g/l	＜5 ng/ml	＜37 U/mL	＜3	Yes	No	No	No	Yes	No	No	Yes	Yes	＜3	No	Yes	No	Pancreatic cancer	＜2	＜5 cm	＜0.05 ng/ml	≥10 mg/l	＜10 mg/l	≥3	0	No	internal validation set
400	Female	＜65	＜25 kg/m2	≥3	Yes	No	No	No	Yes	≥30 g/l	＜5 ng/ml	＜37 U/mL	＜3	Yes	No	No	No	Yes	No	No	Yes	No	＜3	Yes	No	No	Small intestine tumor	＜2	＜5 cm	＜0.05 ng/ml	＜10 mg/l	＜10 mg/l	≥3	0	No	internal validation set
401	Female	＜65	＜25 kg/m2	≥3	No	No	No	No	No	≥30 g/l	≥5 ng/ml	＜37 U/mL	＜3	No	No	No	No	No	No	No	No	No	＜3	No	Yes	No	Pancreatic cancer	＜2	＜5 cm	＜0.05 ng/ml	＜10 mg/l	＜10 mg/l	＜3	0	No	internal validation set
402	Female	＜65	＜25 kg/m2	＜3	Yes	Yes	No	No	No	≥30 g/l	＜5 ng/ml	＜37 U/mL	＜3	Yes	No	No	No	Yes	Yes	No	Yes	No	＜3	Yes	No	No	Pancreatic cancer	＜2	＜5 cm	＜0.05 ng/ml	＜10 mg/l	＜10 mg/l	＜3	0	No	internal validation set
403	Female	＜65	＜25 kg/m2	≥3	No	Yes	No	No	No	≥30 g/l	≥5 ng/ml	＜37 U/mL	≥3	No	No	No	No	No	No	No	No	No	＜3	Yes	No	No	Small intestine tumor	＜2	＜5 cm	＜0.05 ng/ml	＜10 mg/l	≥10 mg/l	＜3	0	No	internal validation set
404	Female	＜65	＜25 kg/m2	＜3	No	Yes	No	No	Yes	≥30 g/l	＜5 ng/ml	＜37 U/mL	≥3	No	No	No	No	No	No	No	No	No	＜3	No	No	No	Hepatocellular carcinoma	＜2	＜5 cm	≥0.05 ng/ml	＜10 mg/l	＜10 mg/l	＜3	0	No	internal validation set
405	Male	＜65	＜25 kg/m2	＜3	Yes	Yes	No	No	No	＜30 g/l	＜5 ng/ml	＜37 U/mL	≥3	Yes	Yes	Yes	Yes	No	No	Yes	No	No	≥3	No	No	No	Gastric cancer	＜2	≥5 cm	＜0.05 ng/ml	＜10 mg/l	＜10 mg/l	＜3	0	No	internal validation set
406	Male	＜65	＜25 kg/m2	≥3	No	Yes	Yes	No	No	＜30 g/l	＜5 ng/ml	≥37 U/mL	≥3	No	Yes	Yes	No	Yes	Yes	No	Yes	No	≥3	No	Yes	No	Pancreatic cancer	≥2	≥5 cm	≥0.05 ng/ml	＜10 mg/l	＜10 mg/l	≥3	0	No	internal validation set
407	Female	＜65	＜25 kg/m2	≥3	No	No	No	No	Yes	≥30 g/l	＜5 ng/ml	＜37 U/mL	≥3	No	No	No	No	Yes	Yes	No	Yes	Yes	＜3	No	No	No	Gastric cancer	≥2	＜5 cm	＜0.05 ng/ml	＜10 mg/l	＜10 mg/l	≥3	0	No	internal validation set
408	Female	＜65	＜25 kg/m2	＜3	No	No	Yes	No	No	＜30 g/l	＜5 ng/ml	＜37 U/mL	＜3	No	No	Yes	No	No	No	No	No	No	≥3	Yes	No	No	Hepatocellular carcinoma	≥2	≥5 cm	＜0.05 ng/ml	＜10 mg/l	＜10 mg/l	＜3	0	No	internal validation set
409	Female	＜65	＜25 kg/m2	＜3	Yes	No	No	No	No	＜30 g/l	＜5 ng/ml	≥37 U/mL	＜3	Yes	No	No	No	Yes	No	No	Yes	No	≥3	No	No	No	Gastric cancer	＜2	≥5 cm	≥0.05 ng/ml	＜10 mg/l	＜10 mg/l	＜3	0	No	internal validation set
410	Female	≥65	≥25 kg/m2	＜3	Yes	Yes	No	No	No	≥30 g/l	＜5 ng/ml	≥37 U/mL	＜3	Yes	Yes	No	No	No	No	No	No	No	＜3	Yes	No	No	Pancreatic cancer	＜2	＜5 cm	＜0.05 ng/ml	＜10 mg/l	＜10 mg/l	＜3	1	No	internal validation set
411	Male	＜65	＜25 kg/m2	＜3	Yes	No	No	Yes	No	≥30 g/l	＜5 ng/ml	≥37 U/mL	＜3	No	No	No	No	No	No	No	No	No	≥3	No	Yes	Yes	Hepatocellular carcinoma	＜2	≥5 cm	＜0.05 ng/ml	＜10 mg/l	＜10 mg/l	≥3	0	No	internal validation set
412	Female	＜65	＜25 kg/m2	＜3	Yes	No	No	No	No	≥30 g/l	＜5 ng/ml	＜37 U/mL	＜3	No	No	No	No	Yes	Yes	No	Yes	No	＜3	No	No	No	Hepatocellular carcinoma	＜2	＜5 cm	＜0.05 ng/ml	＜10 mg/l	＜10 mg/l	＜3	0	No	internal validation set
413	Female	≥65	≥25 kg/m2	≥3	Yes	Yes	No	No	No	≥30 g/l	＜5 ng/ml	≥37 U/mL	＜3	No	Yes	No	No	Yes	No	No	Yes	No	＜3	Yes	No	No	Gastric cancer	＜2	＜5 cm	＜0.05 ng/ml	＜10 mg/l	＜10 mg/l	＜3	1	No	internal validation set
414	Female	＜65	＜25 kg/m2	＜3	No	Yes	No	Yes	No	≥30 g/l	＜5 ng/ml	＜37 U/mL	＜3	No	Yes	No	No	No	No	No	No	No	＜3	No	No	Yes	Hepatocellular carcinoma	＜2	＜5 cm	＜0.05 ng/ml	≥10 mg/l	＜10 mg/l	＜3	0	No	internal validation set
415	Male	＜65	＜25 kg/m2	＜3	No	No	No	Yes	No	≥30 g/l	＜5 ng/ml	≥37 U/mL	＜3	No	No	Yes	Yes	No	No	No	No	No	≥3	No	Yes	No	Pancreatic cancer	＜2	≥5 cm	＜0.05 ng/ml	≥10 mg/l	＜10 mg/l	≥3	0	No	internal validation set
416	Female	＜65	＜25 kg/m2	≥3	No	No	No	No	No	≥30 g/l	＜5 ng/ml	≥37 U/mL	≥3	No	No	Yes	Yes	No	No	No	No	No	≥3	Yes	Yes	No	Small intestine tumor	＜2	≥5 cm	＜0.05 ng/ml	＜10 mg/l	＜10 mg/l	≥3	0	No	internal validation set
417	Female	≥65	≥25 kg/m2	＜3	Yes	Yes	No	Yes	No	≥30 g/l	＜5 ng/ml	＜37 U/mL	≥3	No	Yes	No	No	No	No	Yes	No	No	＜3	No	No	Yes	Gastric cancer	＜2	＜5 cm	＜0.05 ng/ml	＜10 mg/l	＜10 mg/l	＜3	1	No	internal validation set
418	Female	＜65	＜25 kg/m2	≥3	Yes	No	No	Yes	No	≥30 g/l	≥5 ng/ml	≥37 U/mL	＜3	No	No	Yes	Yes	No	No	No	No	No	≥3	Yes	Yes	No	Small intestine tumor	＜2	≥5 cm	≥0.05 ng/ml	≥10 mg/l	≥10 mg/l	＜3	0	No	internal validation set
419	Female	＜65	＜25 kg/m2	＜3	Yes	No	No	Yes	No	≥30 g/l	＜5 ng/ml	≥37 U/mL	＜3	No	No	No	No	No	Yes	No	No	No	＜3	No	No	No	Colorectal cancer	＜2	＜5 cm	≥0.05 ng/ml	≥10 mg/l	≥10 mg/l	＜3	0	No	internal validation set
420	Female	≥65	＜25 kg/m2	＜3	Yes	No	No	No	No	≥30 g/l	＜5 ng/ml	≥37 U/mL	＜3	No	No	No	No	No	No	No	No	No	＜3	No	No	No	Colorectal cancer	＜2	＜5 cm	≥0.05 ng/ml	＜10 mg/l	＜10 mg/l	＜3	0	No	internal validation set
421	Male	＜65	＜25 kg/m2	＜3	No	Yes	Yes	No	Yes	＜30 g/l	＜5 ng/ml	＜37 U/mL	＜3	No	Yes	No	Yes	No	No	No	No	Yes	≥3	No	No	No	Colorectal cancer	＜2	＜5 cm	＜0.05 ng/ml	＜10 mg/l	＜10 mg/l	＜3	0	No	internal validation set
422	Male	＜65	＜25 kg/m2	＜3	Yes	No	Yes	No	Yes	＜30 g/l	＜5 ng/ml	≥37 U/mL	＜3	No	No	No	Yes	No	No	No	No	No	≥3	No	No	No	Hepatocellular carcinoma	≥2	＜5 cm	≥0.05 ng/ml	＜10 mg/l	＜10 mg/l	≥3	0	No	internal validation set
423	Female	＜65	＜25 kg/m2	≥3	Yes	Yes	Yes	No	No	≥30 g/l	≥5 ng/ml	＜37 U/mL	≥3	No	Yes	No	No	Yes	No	Yes	Yes	No	＜3	No	Yes	No	Hepatocellular carcinoma	＜2	＜5 cm	≥0.05 ng/ml	＜10 mg/l	＜10 mg/l	＜3	0	No	internal validation set
424	Male	＜65	＜25 kg/m2	≥3	Yes	Yes	No	No	Yes	＜30 g/l	≥5 ng/ml	＜37 U/mL	≥3	Yes	No	No	Yes	Yes	No	No	Yes	No	＜3	No	No	No	Small intestine tumor	≥2	＜5 cm	≥0.05 ng/ml	＜10 mg/l	＜10 mg/l	＜3	0	No	internal validation set
425	Male	＜65	＜25 kg/m2	≥3	Yes	Yes	No	No	No	＜30 g/l	＜5 ng/ml	＜37 U/mL	≥3	Yes	No	No	Yes	No	Yes	No	No	No	＜3	No	No	No	Colorectal cancer	≥2	＜5 cm	＜0.05 ng/ml	＜10 mg/l	＜10 mg/l	≥3	0	No	internal validation set
426	Female	＜65	＜25 kg/m2	≥3	Yes	Yes	No	No	No	≥30 g/l	＜5 ng/ml	＜37 U/mL	＜3	Yes	No	No	No	Yes	Yes	No	Yes	Yes	＜3	No	No	No	Hepatocellular carcinoma	＜2	＜5 cm	＜0.05 ng/ml	＜10 mg/l	＜10 mg/l	≥3	0	No	internal validation set
427	Male	＜65	＜25 kg/m2	≥3	No	No	No	No	Yes	≥30 g/l	＜5 ng/ml	＜37 U/mL	＜3	No	No	No	No	Yes	Yes	No	Yes	No	≥3	No	No	No	Colorectal cancer	＜2	＜5 cm	＜0.05 ng/ml	＜10 mg/l	＜10 mg/l	＜3	0	No	internal validation set
428	Female	＜65	＜25 kg/m2	≥3	No	No	No	No	Yes	≥30 g/l	＜5 ng/ml	＜37 U/mL	＜3	No	No	No	No	No	No	No	No	No	＜3	Yes	Yes	No	Cholangiocarcinoma	＜2	＜5 cm	＜0.05 ng/ml	＜10 mg/l	＜10 mg/l	＜3	0	No	internal validation set
429	Female	＜65	＜25 kg/m2	＜3	Yes	No	No	No	No	≥30 g/l	＜5 ng/ml	＜37 U/mL	＜3	Yes	No	No	No	Yes	No	No	Yes	No	＜3	Yes	No	No	Cholangiocarcinoma	＜2	＜5 cm	＜0.05 ng/ml	＜10 mg/l	＜10 mg/l	＜3	0	No	internal validation set
430	Male	＜65	＜25 kg/m2	≥3	No	No	No	No	No	≥30 g/l	＜5 ng/ml	＜37 U/mL	＜3	No	No	No	No	No	Yes	No	No	No	≥3	Yes	No	No	Gastric cancer	＜2	≥5 cm	＜0.05 ng/ml	＜10 mg/l	＜10 mg/l	＜3	0	No	internal validation set
431	Female	＜65	＜25 kg/m2	＜3	Yes	Yes	No	Yes	No	≥30 g/l	≥5 ng/ml	＜37 U/mL	≥3	Yes	Yes	No	No	No	No	No	No	No	＜3	No	No	No	Cholangiocarcinoma	＜2	＜5 cm	＜0.05 ng/ml	＜10 mg/l	＜10 mg/l	＜3	0	No	internal validation set
432	Female	＜65	＜25 kg/m2	＜3	Yes	No	No	No	No	≥30 g/l	≥5 ng/ml	≥37 U/mL	＜3	Yes	No	No	No	No	No	Yes	No	No	＜3	No	No	No	Cholangiocarcinoma	＜2	＜5 cm	＜0.05 ng/ml	≥10 mg/l	＜10 mg/l	＜3	0	No	internal validation set
433	Female	＜65	＜25 kg/m2	≥3	Yes	Yes	No	No	No	≥30 g/l	＜5 ng/ml	＜37 U/mL	＜3	Yes	No	No	No	Yes	Yes	Yes	Yes	No	＜3	No	No	No	Cholangiocarcinoma	＜2	＜5 cm	＜0.05 ng/ml	≥10 mg/l	＜10 mg/l	≥3	0	No	internal validation set
434	Male	＜65	＜25 kg/m2	≥3	No	Yes	No	No	No	≥30 g/l	＜5 ng/ml	≥37 U/mL	＜3	No	No	Yes	No	Yes	No	No	Yes	No	＜3	No	No	No	Cholangiocarcinoma	＜2	≥5 cm	＜0.05 ng/ml	≥10 mg/l	≥10 mg/l	＜3	0	No	internal validation set
435	Male	＜65	＜25 kg/m2	≥3	Yes	No	No	No	No	≥30 g/l	＜5 ng/ml	≥37 U/mL	＜3	Yes	No	Yes	No	No	No	No	No	No	＜3	No	No	Yes	Pancreatic cancer	＜2	≥5 cm	＜0.05 ng/ml	＜10 mg/l	≥10 mg/l	＜3	0	No	internal validation set
436	Female	＜65	＜25 kg/m2	≥3	No	Yes	No	Yes	No	≥30 g/l	＜5 ng/ml	＜37 U/mL	＜3	No	No	No	No	Yes	No	No	No	Yes	＜3	No	Yes	No	Gastric cancer	＜2	＜5 cm	＜0.05 ng/ml	＜10 mg/l	＜10 mg/l	≥3	0	No	internal validation set
437	Male	＜65	＜25 kg/m2	≥3	No	No	Yes	No	No	＜30 g/l	＜5 ng/ml	≥37 U/mL	≥3	No	No	No	No	No	No	No	No	No	＜3	No	Yes	Yes	Gastric cancer	＜2	＜5 cm	≥0.05 ng/ml	＜10 mg/l	＜10 mg/l	＜3	0	No	internal validation set
438	Female	＜65	＜25 kg/m2	≥3	No	No	No	Yes	No	≥30 g/l	＜5 ng/ml	＜37 U/mL	≥3	No	No	No	No	No	Yes	No	No	Yes	＜3	No	No	Yes	Gastric cancer	＜2	＜5 cm	＜0.05 ng/ml	＜10 mg/l	≥10 mg/l	≥3	0	No	internal validation set
439	Female	＜65	＜25 kg/m2	＜3	Yes	Yes	No	No	No	≥30 g/l	＜5 ng/ml	＜37 U/mL	≥3	No	No	No	No	Yes	Yes	No	No	No	＜3	No	No	No	Gastric cancer	＜2	＜5 cm	＜0.05 ng/ml	＜10 mg/l	≥10 mg/l	≥3	0	No	internal validation set
440	Male	＜65	＜25 kg/m2	≥3	Yes	Yes	Yes	No	No	＜30 g/l	＜5 ng/ml	≥37 U/mL	＜3	No	No	No	No	Yes	No	No	No	No	≥3	No	No	No	Small intestine tumor	＜2	＜5 cm	≥0.05 ng/ml	＜10 mg/l	≥10 mg/l	＜3	0	No	internal validation set
441	Male	≥65	≥25 kg/m2	≥3	Yes	No	Yes	Yes	No	＜30 g/l	＜5 ng/ml	≥37 U/mL	＜3	No	No	Yes	No	No	No	No	No	No	≥3	No	No	No	Cholangiocarcinoma	＜2	＜5 cm	＜0.05 ng/ml	＜10 mg/l	≥10 mg/l	＜3	0	No	internal validation set
442	Female	≥65	≥25 kg/m2	≥3	No	Yes	No	No	No	≥30 g/l	＜5 ng/ml	≥37 U/mL	＜3	No	Yes	No	No	No	No	No	No	No	＜3	Yes	No	No	Cholangiocarcinoma	＜2	＜5 cm	＜0.05 ng/ml	＜10 mg/l	＜10 mg/l	＜3	0	No	internal validation set
443	Female	＜65	＜25 kg/m2	＜3	Yes	Yes	No	No	Yes	≥30 g/l	＜5 ng/ml	＜37 U/mL	≥3	No	Yes	No	No	No	No	No	No	No	＜3	No	No	No	Pancreatic cancer	＜2	＜5 cm	＜0.05 ng/ml	＜10 mg/l	＜10 mg/l	＜3	0	No	internal validation set
444	Female	＜65	＜25 kg/m2	＜3	No	No	No	No	No	≥30 g/l	＜5 ng/ml	＜37 U/mL	≥3	No	No	No	No	No	Yes	No	No	No	＜3	Yes	Yes	No	Cholangiocarcinoma	＜2	＜5 cm	＜0.05 ng/ml	＜10 mg/l	＜10 mg/l	＜3	0	No	internal validation set
445	Female	＜65	＜25 kg/m2	＜3	Yes	No	Yes	No	No	≥30 g/l	＜5 ng/ml	≥37 U/mL	≥3	No	No	No	No	No	Yes	No	No	No	＜3	No	No	No	Small intestine tumor	≥2	＜5 cm	＜0.05 ng/ml	＜10 mg/l	＜10 mg/l	≥3	0	No	internal validation set
446	Female	＜65	＜25 kg/m2	＜3	No	No	No	No	No	≥30 g/l	≥5 ng/ml	≥37 U/mL	≥3	No	No	No	No	No	No	No	No	No	＜3	No	Yes	No	Cholangiocarcinoma	≥2	＜5 cm	＜0.05 ng/ml	＜10 mg/l	＜10 mg/l	≥3	0	No	internal validation set
447	Female	＜65	＜25 kg/m2	≥3	Yes	No	No	No	No	≥30 g/l	＜5 ng/ml	＜37 U/mL	＜3	No	No	No	No	No	No	No	No	No	＜3	No	No	No	Pancreatic cancer	≥2	＜5 cm	＜0.05 ng/ml	＜10 mg/l	＜10 mg/l	≥3	0	No	internal validation set
448	Female	＜65	＜25 kg/m2	≥3	No	No	No	No	No	≥30 g/l	≥5 ng/ml	＜37 U/mL	＜3	No	No	No	No	No	No	Yes	No	No	＜3	No	No	No	Cholangiocarcinoma	＜2	＜5 cm	＜0.05 ng/ml	＜10 mg/l	＜10 mg/l	＜3	0	No	internal validation set
449	Female	＜65	＜25 kg/m2	≥3	Yes	No	Yes	No	Yes	≥30 g/l	≥5 ng/ml	＜37 U/mL	＜3	Yes	No	No	No	No	No	No	No	No	＜3	No	No	No	Cholangiocarcinoma	＜2	＜5 cm	＜0.05 ng/ml	＜10 mg/l	＜10 mg/l	≥3	0	No	internal validation set
450	Female	≥65	＜25 kg/m2	＜3	Yes	Yes	No	No	Yes	≥30 g/l	＜5 ng/ml	＜37 U/mL	＜3	Yes	Yes	No	No	No	No	No	No	No	＜3	No	No	No	Cholangiocarcinoma	＜2	＜5 cm	＜0.05 ng/ml	＜10 mg/l	＜10 mg/l	＜3	0	No	internal validation set
451	Male	≥65	＜25 kg/m2	＜3	No	Yes	No	No	No	≥30 g/l	≥5 ng/ml	＜37 U/mL	＜3	No	Yes	Yes	Yes	No	Yes	No	No	No	≥3	No	Yes	No	Small intestine tumor	＜2	≥5 cm	＜0.05 ng/ml	＜10 mg/l	＜10 mg/l	＜3	0	No	internal validation set
452	Male	＜65	＜25 kg/m2	≥3	Yes	Yes	No	No	No	≥30 g/l	＜5 ng/ml	＜37 U/mL	＜3	Yes	Yes	Yes	No	Yes	Yes	No	Yes	No	＜3	No	Yes	No	Cholangiocarcinoma	＜2	≥5 cm	＜0.05 ng/ml	＜10 mg/l	＜10 mg/l	＜3	0	No	internal validation set
453	Female	≥65	＜25 kg/m2	＜3	Yes	No	No	No	No	≥30 g/l	≥5 ng/ml	＜37 U/mL	＜3	Yes	No	No	No	Yes	No	No	Yes	No	＜3	No	No	No	Small intestine tumor	＜2	＜5 cm	＜0.05 ng/ml	≥10 mg/l	＜10 mg/l	≥3	0	No	internal validation set
454	Female	＜65	＜25 kg/m2	≥3	No	No	No	No	No	≥30 g/l	≥5 ng/ml	＜37 U/mL	＜3	No	No	Yes	No	No	Yes	No	No	No	＜3	No	Yes	No	Cholangiocarcinoma	＜2	≥5 cm	＜0.05 ng/ml	＜10 mg/l	＜10 mg/l	≥3	0	No	internal validation set
455	Female	＜65	＜25 kg/m2	＜3	No	No	Yes	No	No	≥30 g/l	＜5 ng/ml	＜37 U/mL	＜3	No	No	Yes	No	Yes	No	No	Yes	No	＜3	No	No	Yes	Cholangiocarcinoma	＜2	≥5 cm	＜0.05 ng/ml	＜10 mg/l	＜10 mg/l	＜3	0	No	internal validation set
456	Female	＜65	＜25 kg/m2	≥3	No	Yes	No	No	No	≥30 g/l	≥5 ng/ml	＜37 U/mL	＜3	No	No	No	No	Yes	No	No	Yes	No	＜3	Yes	No	No	Cholangiocarcinoma	＜2	＜5 cm	＜0.05 ng/ml	≥10 mg/l	＜10 mg/l	＜3	0	No	internal validation set
457	Male	≥65	≥25 kg/m2	≥3	No	No	Yes	No	No	≥30 g/l	＜5 ng/ml	≥37 U/mL	≥3	No	No	No	No	No	No	No	No	No	＜3	No	No	Yes	Small intestine tumor	＜2	≥5 cm	≥0.05 ng/ml	≥10 mg/l	＜10 mg/l	＜3	0	No	internal validation set
458	Female	≥65	≥25 kg/m2	≥3	Yes	No	No	No	Yes	≥30 g/l	＜5 ng/ml	＜37 U/mL	＜3	Yes	No	No	No	Yes	No	No	Yes	No	＜3	Yes	No	No	Cholangiocarcinoma	＜2	＜5 cm	＜0.05 ng/ml	＜10 mg/l	＜10 mg/l	＜3	0	No	internal validation set
459	Female	＜65	＜25 kg/m2	≥3	No	Yes	No	Yes	Yes	≥30 g/l	≥5 ng/ml	＜37 U/mL	＜3	No	No	No	No	No	No	No	No	Yes	＜3	Yes	Yes	No	Pancreatic cancer	＜2	＜5 cm	＜0.05 ng/ml	＜10 mg/l	≥10 mg/l	＜3	0	No	internal validation set
460	Female	＜65	＜25 kg/m2	≥3	Yes	No	No	Yes	Yes	≥30 g/l	≥5 ng/ml	＜37 U/mL	＜3	Yes	No	No	No	No	Yes	Yes	No	Yes	＜3	Yes	No	No	Cholangiocarcinoma	＜2	＜5 cm	＜0.05 ng/ml	＜10 mg/l	≥10 mg/l	＜3	0	No	internal validation set
461	Female	＜65	＜25 kg/m2	≥3	No	No	No	No	No	≥30 g/l	＜5 ng/ml	＜37 U/mL	＜3	No	No	No	No	No	No	No	No	No	＜3	No	No	No	Small intestine tumor	≥2	＜5 cm	＜0.05 ng/ml	＜10 mg/l	＜10 mg/l	＜3	0	No	internal validation set
462	Female	＜65	＜25 kg/m2	＜3	Yes	Yes	No	No	Yes	≥30 g/l	＜5 ng/ml	＜37 U/mL	＜3	Yes	No	No	No	Yes	No	No	Yes	Yes	＜3	No	No	No	Cholangiocarcinoma	≥2	＜5 cm	＜0.05 ng/ml	＜10 mg/l	＜10 mg/l	＜3	0	No	internal validation set
463	Female	＜65	＜25 kg/m2	≥3	No	Yes	No	No	No	≥30 g/l	＜5 ng/ml	≥37 U/mL	＜3	No	No	No	No	Yes	No	No	Yes	No	＜3	No	No	No	Gastric cancer	＜2	＜5 cm	＜0.05 ng/ml	＜10 mg/l	＜10 mg/l	＜3	0	No	internal validation set
464	Female	＜65	＜25 kg/m2	≥3	Yes	Yes	No	No	No	≥30 g/l	＜5 ng/ml	＜37 U/mL	≥3	Yes	Yes	No	No	No	Yes	No	No	No	＜3	No	Yes	No	Cholangiocarcinoma	≥2	＜5 cm	＜0.05 ng/ml	＜10 mg/l	＜10 mg/l	≥3	0	No	internal validation set
465	Male	＜65	＜25 kg/m2	＜3	Yes	Yes	Yes	No	No	＜30 g/l	＜5 ng/ml	＜37 U/mL	≥3	Yes	Yes	No	Yes	Yes	Yes	No	Yes	No	≥3	No	No	Yes	Small intestine tumor	≥2	≥5 cm	＜0.05 ng/ml	＜10 mg/l	＜10 mg/l	≥3	0	No	internal validation set
466	Female	＜65	＜25 kg/m2	＜3	No	No	No	No	No	≥30 g/l	＜5 ng/ml	＜37 U/mL	≥3	No	No	No	No	No	Yes	Yes	No	No	＜3	No	No	No	Cholangiocarcinoma	＜2	＜5 cm	＜0.05 ng/ml	＜10 mg/l	＜10 mg/l	＜3	0	No	internal validation set
467	Male	＜65	≥25 kg/m2	＜3	Yes	No	Yes	No	No	＜30 g/l	＜5 ng/ml	＜37 U/mL	≥3	Yes	No	No	Yes	No	No	No	No	No	＜3	No	No	Yes	Cholangiocarcinoma	＜2	≥5 cm	＜0.05 ng/ml	＜10 mg/l	＜10 mg/l	≥3	0	No	internal validation set
468	Female	＜65	＜25 kg/m2	＜3	No	Yes	No	Yes	No	≥30 g/l	＜5 ng/ml	＜37 U/mL	＜3	No	Yes	No	No	Yes	Yes	No	Yes	No	＜3	No	No	Yes	Cholangiocarcinoma	＜2	＜5 cm	＜0.05 ng/ml	＜10 mg/l	＜10 mg/l	≥3	0	No	internal validation set
469	Female	＜65	＜25 kg/m2	≥3	No	No	No	No	No	≥30 g/l	＜5 ng/ml	＜37 U/mL	＜3	No	No	No	No	Yes	No	No	Yes	No	＜3	No	No	No	Cholangiocarcinoma	＜2	＜5 cm	＜0.05 ng/ml	＜10 mg/l	＜10 mg/l	＜3	0	No	internal validation set
470	Female	＜65	＜25 kg/m2	≥3	Yes	No	No	No	No	≥30 g/l	＜5 ng/ml	＜37 U/mL	＜3	Yes	No	No	No	No	No	No	No	No	＜3	No	No	No	Small intestine tumor	＜2	＜5 cm	＜0.05 ng/ml	＜10 mg/l	＜10 mg/l	＜3	0	No	internal validation set
471	Female	＜65	＜25 kg/m2	≥3	No	No	No	No	No	≥30 g/l	≥5 ng/ml	＜37 U/mL	＜3	No	No	No	No	No	No	No	No	No	＜3	No	No	No	Gastric cancer	＜2	＜5 cm	＜0.05 ng/ml	≥10 mg/l	＜10 mg/l	＜3	0	No	internal validation set
472	Male	＜65	≥25 kg/m2	≥3	No	No	No	Yes	Yes	≥30 g/l	≥5 ng/ml	＜37 U/mL	＜3	No	No	No	Yes	No	No	No	No	No	＜3	Yes	Yes	No	Pancreatic cancer	＜2	≥5 cm	＜0.05 ng/ml	＜10 mg/l	＜10 mg/l	＜3	1	No	internal validation set
473	Male	＜65	＜25 kg/m2	＜3	Yes	No	No	No	No	≥30 g/l	＜5 ng/ml	≥37 U/mL	＜3	Yes	No	No	Yes	No	No	No	No	No	＜3	Yes	Yes	No	Cholangiocarcinoma	＜2	≥5 cm	≥0.05 ng/ml	＜10 mg/l	＜10 mg/l	＜3	0	No	internal validation set
474	Female	＜65	＜25 kg/m2	≥3	Yes	Yes	No	Yes	Yes	≥30 g/l	＜5 ng/ml	＜37 U/mL	＜3	Yes	Yes	No	No	No	No	Yes	No	No	＜3	Yes	No	No	Gastric cancer	＜2	＜5 cm	＜0.05 ng/ml	≥10 mg/l	＜10 mg/l	＜3	0	No	internal validation set
475	Male	＜65	＜25 kg/m2	＜3	Yes	No	No	No	Yes	≥30 g/l	＜5 ng/ml	＜37 U/mL	≥3	Yes	No	No	Yes	No	No	No	No	No	≥3	No	No	No	Cholangiocarcinoma	＜2	≥5 cm	＜0.05 ng/ml	＜10 mg/l	＜10 mg/l	＜3	0	No	internal validation set
476	Female	＜65	＜25 kg/m2	＜3	No	Yes	Yes	No	No	≥30 g/l	＜5 ng/ml	＜37 U/mL	≥3	No	No	No	No	No	No	No	No	No	＜3	No	No	No	Gastric cancer	＜2	＜5 cm	＜0.05 ng/ml	＜10 mg/l	＜10 mg/l	＜3	0	No	internal validation set
477	Female	＜65	＜25 kg/m2	≥3	Yes	No	Yes	No	No	≥30 g/l	＜5 ng/ml	≥37 U/mL	≥3	No	No	No	No	No	Yes	No	No	No	＜3	No	No	Yes	Cholangiocarcinoma	＜2	＜5 cm	≥0.05 ng/ml	＜10 mg/l	＜10 mg/l	≥3	0	No	internal validation set
478	Female	＜65	＜25 kg/m2	＜3	Yes	Yes	No	No	Yes	≥30 g/l	＜5 ng/ml	＜37 U/mL	≥3	No	No	No	No	No	Yes	No	No	No	＜3	No	No	Yes	Cholangiocarcinoma	＜2	＜5 cm	＜0.05 ng/ml	＜10 mg/l	＜10 mg/l	＜3	0	No	internal validation set
479	Female	＜65	＜25 kg/m2	＜3	No	Yes	No	No	No	≥30 g/l	＜5 ng/ml	＜37 U/mL	≥3	No	No	No	No	No	No	No	No	Yes	＜3	No	No	No	Cholangiocarcinoma	≥2	＜5 cm	＜0.05 ng/ml	＜10 mg/l	≥10 mg/l	＜3	0	No	internal validation set
480	Female	＜65	＜25 kg/m2	≥3	Yes	Yes	No	No	No	＜30 g/l	＜5 ng/ml	＜37 U/mL	＜3	No	No	Yes	Yes	No	No	Yes	No	No	＜3	No	Yes	No	Pancreatic cancer	≥2	≥5 cm	＜0.05 ng/ml	＜10 mg/l	≥10 mg/l	≥3	0	No	internal validation set
481	Female	＜65	＜25 kg/m2	≥3	No	No	No	No	No	≥30 g/l	＜5 ng/ml	＜37 U/mL	＜3	No	No	No	No	No	No	No	No	Yes	＜3	No	No	No	Small intestine tumor	＜2	＜5 cm	＜0.05 ng/ml	＜10 mg/l	＜10 mg/l	＜3	0	No	internal validation set
482	Female	＜65	＜25 kg/m2	＜3	No	No	No	No	No	≥30 g/l	＜5 ng/ml	＜37 U/mL	＜3	No	No	No	No	Yes	Yes	No	Yes	No	＜3	No	Yes	No	Colorectal cancer	＜2	＜5 cm	＜0.05 ng/ml	＜10 mg/l	≥10 mg/l	＜3	0	No	internal validation set
483	Female	＜65	＜25 kg/m2	≥3	No	No	No	No	No	≥30 g/l	≥5 ng/ml	≥37 U/mL	＜3	No	No	No	No	Yes	Yes	No	Yes	No	＜3	No	No	No	Hepatocellular carcinoma	＜2	＜5 cm	＜0.05 ng/ml	＜10 mg/l	≥10 mg/l	＜3	0	No	internal validation set
484	Female	＜65	＜25 kg/m2	＜3	Yes	No	No	No	No	≥30 g/l	＜5 ng/ml	＜37 U/mL	＜3	No	No	No	No	No	Yes	No	No	No	＜3	Yes	No	No	Colorectal cancer	＜2	＜5 cm	＜0.05 ng/ml	＜10 mg/l	≥10 mg/l	＜3	0	No	internal validation set
485	Male	＜65	＜25 kg/m2	＜3	Yes	No	No	No	No	＜30 g/l	＜5 ng/ml	≥37 U/mL	＜3	No	No	No	No	Yes	No	No	Yes	No	＜3	Yes	No	No	Hepatocellular carcinoma	＜2	＜5 cm	＜0.05 ng/ml	＜10 mg/l	＜10 mg/l	＜3	0	No	internal validation set
486	Female	≥65	＜25 kg/m2	＜3	No	Yes	No	No	No	≥30 g/l	＜5 ng/ml	≥37 U/mL	＜3	No	Yes	No	No	Yes	No	No	Yes	No	＜3	No	No	No	Gastric cancer	＜2	＜5 cm	＜0.05 ng/ml	＜10 mg/l	＜10 mg/l	＜3	0	No	internal validation set
487	Female	＜65	＜25 kg/m2	≥3	Yes	No	No	No	No	≥30 g/l	＜5 ng/ml	＜37 U/mL	＜3	No	No	No	No	No	No	No	No	No	＜3	No	No	No	Small intestine tumor	＜2	＜5 cm	＜0.05 ng/ml	＜10 mg/l	＜10 mg/l	＜3	0	No	internal validation set
488	Female	＜65	＜25 kg/m2	＜3	Yes	No	No	No	No	≥30 g/l	＜5 ng/ml	＜37 U/mL	＜3	No	No	No	No	Yes	No	No	Yes	No	＜3	No	No	No	Colorectal cancer	＜2	＜5 cm	＜0.05 ng/ml	＜10 mg/l	＜10 mg/l	＜3	0	No	internal validation set
489	Female	≥65	＜25 kg/m2	＜3	No	No	No	No	No	≥30 g/l	＜5 ng/ml	≥37 U/mL	＜3	No	No	No	No	No	No	Yes	No	No	＜3	No	No	No	Gastric cancer	≥2	＜5 cm	＜0.05 ng/ml	＜10 mg/l	＜10 mg/l	≥3	0	No	internal validation set
490	Female	＜65	＜25 kg/m2	＜3	Yes	Yes	No	No	Yes	≥30 g/l	＜5 ng/ml	＜37 U/mL	≥3	Yes	Yes	No	No	No	No	Yes	No	No	＜3	No	No	No	Colorectal cancer	≥2	＜5 cm	＜0.05 ng/ml	＜10 mg/l	＜10 mg/l	＜3	0	No	internal validation set
491	Female	＜65	＜25 kg/m2	≥3	Yes	Yes	No	Yes	Yes	≥30 g/l	＜5 ng/ml	＜37 U/mL	＜3	Yes	No	No	No	No	No	No	No	Yes	＜3	Yes	Yes	No	Pancreatic cancer	＜2	＜5 cm	＜0.05 ng/ml	≥10 mg/l	＜10 mg/l	＜3	0	No	internal validation set
492	Female	＜65	＜25 kg/m2	＜3	Yes	Yes	No	Yes	No	≥30 g/l	＜5 ng/ml	＜37 U/mL	＜3	Yes	No	No	Yes	Yes	Yes	No	No	Yes	＜3	Yes	Yes	No	Pancreatic cancer	＜2	＜5 cm	＜0.05 ng/ml	≥10 mg/l	＜10 mg/l	≥3	0	No	internal validation set
493	Female	＜65	＜25 kg/m2	≥3	No	Yes	No	No	Yes	≥30 g/l	＜5 ng/ml	＜37 U/mL	＜3	No	No	No	Yes	Yes	No	No	No	Yes	＜3	Yes	No	No	Pancreatic cancer	＜2	＜5 cm	＜0.05 ng/ml	＜10 mg/l	＜10 mg/l	＜3	0	No	internal validation set
494	Female	＜65	＜25 kg/m2	≥3	Yes	No	No	No	Yes	≥30 g/l	＜5 ng/ml	＜37 U/mL	＜3	Yes	No	No	No	No	No	No	No	No	＜3	No	Yes	No	Gastric cancer	＜2	＜5 cm	＜0.05 ng/ml	＜10 mg/l	＜10 mg/l	＜3	0	No	internal validation set
495	Female	＜65	＜25 kg/m2	≥3	No	No	No	No	No	≥30 g/l	＜5 ng/ml	＜37 U/mL	≥3	No	No	No	Yes	Yes	Yes	No	No	No	＜3	No	No	No	Hepatocellular carcinoma	＜2	＜5 cm	≥0.05 ng/ml	＜10 mg/l	＜10 mg/l	＜3	0	No	internal validation set
496	Female	＜65	＜25 kg/m2	≥3	Yes	No	Yes	No	Yes	≥30 g/l	＜5 ng/ml	＜37 U/mL	≥3	Yes	No	No	No	No	No	No	No	No	＜3	No	No	No	Colorectal cancer	＜2	＜5 cm	＜0.05 ng/ml	＜10 mg/l	≥10 mg/l	≥3	0	No	internal validation set
497	Female	＜65	＜25 kg/m2	＜3	No	Yes	No	No	Yes	＜30 g/l	＜5 ng/ml	＜37 U/mL	≥3	No	Yes	Yes	No	No	Yes	No	No	No	≥3	No	No	No	Pancreatic cancer	＜2	≥5 cm	＜0.05 ng/ml	＜10 mg/l	≥10 mg/l	＜3	0	No	internal validation set
498	Female	＜65	＜25 kg/m2	＜3	Yes	No	No	No	Yes	＜30 g/l	＜5 ng/ml	＜37 U/mL	≥3	No	No	No	Yes	Yes	Yes	No	Yes	No	≥3	No	No	No	Hepatocellular carcinoma	＜2	≥5 cm	＜0.05 ng/ml	＜10 mg/l	≥10 mg/l	＜3	0	No	internal validation set
499	Female	＜65	＜25 kg/m2	＜3	Yes	Yes	No	No	No	＜30 g/l	＜5 ng/ml	＜37 U/mL	＜3	No	Yes	No	Yes	Yes	No	No	Yes	No	＜3	Yes	Yes	No	Hepatocellular carcinoma	＜2	＜5 cm	＜0.05 ng/ml	＜10 mg/l	＜10 mg/l	＜3	0	No	internal validation set
500	Female	＜65	＜25 kg/m2	≥3	No	No	Yes	No	No	＜30 g/l	＜5 ng/ml	＜37 U/mL	＜3	No	No	No	No	No	No	No	No	No	＜3	No	No	No	Colorectal cancer	≥2	＜5 cm	≥0.05 ng/ml	＜10 mg/l	＜10 mg/l	＜3	0	No	internal validation set
501	Female	＜65	＜25 kg/m2	＜3	No	No	Yes	No	No	≥30 g/l	≥5 ng/ml	≥37 U/mL	＜3	No	No	No	No	No	Yes	No	No	No	＜3	No	No	No	Pancreatic cancer	≥2	＜5 cm	≥0.05 ng/ml	＜10 mg/l	＜10 mg/l	＜3	0	No	internal validation set
502	Female	＜65	＜25 kg/m2	＜3	Yes	No	No	Yes	No	≥30 g/l	＜5 ng/ml	＜37 U/mL	＜3	No	No	Yes	No	No	Yes	No	No	No	＜3	No	No	No	Pancreatic cancer	＜2	＜5 cm	＜0.05 ng/ml	＜10 mg/l	＜10 mg/l	＜3	0	No	internal validation set
503	Female	＜65	＜25 kg/m2	＜3	Yes	Yes	No	No	No	≥30 g/l	＜5 ng/ml	＜37 U/mL	＜3	No	Yes	Yes	No	No	No	No	No	No	＜3	No	No	Yes	Hepatocellular carcinoma	≥2	＜5 cm	＜0.05 ng/ml	＜10 mg/l	＜10 mg/l	＜3	0	No	internal validation set
504	Female	＜65	＜25 kg/m2	≥3	Yes	Yes	No	No	No	≥30 g/l	＜5 ng/ml	＜37 U/mL	＜3	No	Yes	No	No	No	No	No	No	No	＜3	No	Yes	Yes	Pancreatic cancer	＜2	＜5 cm	＜0.05 ng/ml	＜10 mg/l	＜10 mg/l	＜3	0	No	internal validation set
505	Female	＜65	＜25 kg/m2	＜3	Yes	Yes	No	Yes	No	≥30 g/l	＜5 ng/ml	＜37 U/mL	＜3	No	Yes	No	No	No	No	Yes	No	Yes	≥3	No	No	No	Hepatocellular carcinoma	＜2	≥5 cm	＜0.05 ng/ml	＜10 mg/l	＜10 mg/l	＜3	0	No	internal validation set
506	Female	＜65	＜25 kg/m2	≥3	Yes	Yes	No	No	No	≥30 g/l	＜5 ng/ml	＜37 U/mL	＜3	No	No	No	No	No	No	No	No	No	＜3	No	No	No	Small intestine tumor	＜2	＜5 cm	＜0.05 ng/ml	≥10 mg/l	＜10 mg/l	≥3	0	No	internal validation set
507	Female	＜65	＜25 kg/m2	≥3	No	Yes	No	Yes	No	≥30 g/l	≥5 ng/ml	≥37 U/mL	＜3	No	No	No	No	Yes	No	No	Yes	No	＜3	Yes	No	No	Pancreatic cancer	≥2	＜5 cm	＜0.05 ng/ml	≥10 mg/l	＜10 mg/l	≥3	0	No	internal validation set
508	Female	＜65	＜25 kg/m2	＜3	Yes	Yes	No	No	Yes	≥30 g/l	＜5 ng/ml	≥37 U/mL	≥3	No	No	Yes	No	Yes	No	No	Yes	No	≥3	Yes	No	No	Hepatocellular carcinoma	＜2	≥5 cm	＜0.05 ng/ml	＜10 mg/l	＜10 mg/l	≥3	0	No	internal validation set
509	Female	＜65	＜25 kg/m2	≥3	No	No	No	No	No	≥30 g/l	＜5 ng/ml	＜37 U/mL	＜3	No	No	No	No	No	No	No	No	No	＜3	Yes	No	No	Pancreatic cancer	≥2	≥5 cm	＜0.05 ng/ml	＜10 mg/l	≥10 mg/l	＜3	0	No	internal validation set
510	Female	＜65	＜25 kg/m2	≥3	No	Yes	No	No	Yes	＜30 g/l	＜5 ng/ml	≥37 U/mL	＜3	No	No	No	No	Yes	No	No	Yes	No	＜3	No	No	Yes	Small intestine tumor	≥2	≥5 cm	＜0.05 ng/ml	＜10 mg/l	＜10 mg/l	≥3	0	No	internal validation set
511	Female	＜65	＜25 kg/m2	≥3	No	No	No	Yes	No	≥30 g/l	≥5 ng/ml	≥37 U/mL	＜3	No	No	No	No	Yes	Yes	No	Yes	No	＜3	No	No	No	Colorectal cancer	＜2	＜5 cm	＜0.05 ng/ml	＜10 mg/l	＜10 mg/l	＜3	0	No	internal validation set
512	Female	≥65	≥25 kg/m2	≥3	Yes	Yes	Yes	Yes	Yes	＜30 g/l	≥5 ng/ml	＜37 U/mL	＜3	Yes	No	No	No	No	Yes	No	No	No	＜3	No	Yes	No	Gastric cancer	＜2	≥5 cm	＜0.05 ng/ml	＜10 mg/l	＜10 mg/l	≥3	1	No	internal validation set
513	Female	＜65	＜25 kg/m2	≥3	No	No	Yes	No	Yes	＜30 g/l	≥5 ng/ml	≥37 U/mL	＜3	No	No	No	No	Yes	Yes	No	Yes	No	≥3	No	Yes	No	Colorectal cancer	＜2	≥5 cm	＜0.05 ng/ml	＜10 mg/l	≥10 mg/l	＜3	0	No	internal validation set
514	Female	≥65	≥25 kg/m2	＜3	No	No	Yes	No	Yes	＜30 g/l	≥5 ng/ml	＜37 U/mL	＜3	No	No	No	No	No	No	No	No	No	≥3	Yes	No	No	Gastric cancer	＜2	≥5 cm	＜0.05 ng/ml	＜10 mg/l	＜10 mg/l	＜3	1	No	internal validation set
515	Female	＜65	＜25 kg/m2	＜3	No	No	Yes	No	No	＜30 g/l	≥5 ng/ml	≥37 U/mL	＜3	No	No	No	Yes	No	No	No	No	No	≥3	Yes	No	No	Colorectal cancer	＜2	≥5 cm	≥0.05 ng/ml	＜10 mg/l	≥10 mg/l	≥3	0	No	internal validation set
516	Female	＜65	＜25 kg/m2	＜3	No	No	No	No	No	≥30 g/l	＜5 ng/ml	≥37 U/mL	≥3	No	No	No	Yes	No	Yes	No	No	No	＜3	No	No	No	Hepatocellular carcinoma	＜2	＜5 cm	≥0.05 ng/ml	≥10 mg/l	≥10 mg/l	＜3	0	No	internal validation set
517	Female	≥65	≥25 kg/m2	＜3	No	Yes	Yes	Yes	No	＜30 g/l	＜5 ng/ml	＜37 U/mL	＜3	No	Yes	No	No	Yes	No	Yes	Yes	Yes	≥3	No	No	No	Colorectal cancer	＜2	≥5 cm	＜0.05 ng/ml	≥10 mg/l	≥10 mg/l	＜3	0	No	internal validation set
518	Female	≥65	≥25 kg/m2	＜3	No	No	Yes	Yes	No	＜30 g/l	＜5 ng/ml	＜37 U/mL	＜3	No	No	No	No	Yes	No	No	Yes	Yes	＜3	No	No	No	Pancreatic cancer	＜2	≥5 cm	＜0.05 ng/ml	＜10 mg/l	≥10 mg/l	＜3	1	No	internal validation set
519	Female	＜65	＜25 kg/m2	＜3	No	No	Yes	No	No	≥30 g/l	＜5 ng/ml	＜37 U/mL	＜3	No	No	No	No	No	No	No	No	Yes	＜3	No	No	Yes	Colorectal cancer	＜2	≥5 cm	＜0.05 ng/ml	＜10 mg/l	＜10 mg/l	＜3	0	No	internal validation set
520	Female	＜65	＜25 kg/m2	≥3	Yes	Yes	Yes	No	No	≥30 g/l	＜5 ng/ml	≥37 U/mL	＜3	Yes	Yes	No	No	Yes	No	No	Yes	Yes	＜3	No	Yes	Yes	Small intestine tumor	＜2	＜5 cm	≥0.05 ng/ml	＜10 mg/l	≥10 mg/l	＜3	0	No	internal validation set
521	Female	＜65	＜25 kg/m2	＜3	No	Yes	No	No	No	≥30 g/l	＜5 ng/ml	＜37 U/mL	≥3	No	Yes	No	No	No	Yes	No	No	No	＜3	No	No	Yes	Small intestine tumor	＜2	＜5 cm	＜0.05 ng/ml	＜10 mg/l	≥10 mg/l	＜3	0	No	internal validation set
522	Female	＜65	＜25 kg/m2	＜3	No	Yes	No	No	No	≥30 g/l	＜5 ng/ml	≥37 U/mL	≥3	No	No	No	No	No	No	No	No	Yes	＜3	No	Yes	No	Colorectal cancer	＜2	＜5 cm	≥0.05 ng/ml	＜10 mg/l	＜10 mg/l	＜3	0	No	internal validation set
523	Female	＜65	＜25 kg/m2	＜3	Yes	Yes	No	No	No	≥30 g/l	＜5 ng/ml	＜37 U/mL	≥3	Yes	No	Yes	No	Yes	No	Yes	Yes	No	＜3	No	No	No	Gastric cancer	＜2	＜5 cm	＜0.05 ng/ml	≥10 mg/l	≥10 mg/l	＜3	0	No	internal validation set
524	Female	＜65	＜25 kg/m2	＜3	Yes	Yes	No	No	No	≥30 g/l	＜5 ng/ml	≥37 U/mL	≥3	Yes	No	Yes	No	Yes	No	No	Yes	No	＜3	No	No	No	Pancreatic cancer	＜2	≥5 cm	≥0.05 ng/ml	＜10 mg/l	≥10 mg/l	＜3	0	No	internal validation set
525	Female	＜65	＜25 kg/m2	≥3	Yes	Yes	No	No	Yes	≥30 g/l	＜5 ng/ml	≥37 U/mL	＜3	No	No	Yes	No	No	Yes	No	No	No	≥3	No	No	No	Colorectal cancer	≥2	≥5 cm	≥0.05 ng/ml	≥10 mg/l	≥10 mg/l	≥3	0	No	internal validation set
526	Female	＜65	＜25 kg/m2	＜3	No	No	No	No	Yes	≥30 g/l	＜5 ng/ml	≥37 U/mL	＜3	No	No	No	No	No	Yes	No	No	No	＜3	Yes	No	No	Gastric cancer	＜2	＜5 cm	≥0.05 ng/ml	＜10 mg/l	＜10 mg/l	≥3	0	No	internal validation set
527	Female	＜65	＜25 kg/m2	≥3	Yes	No	No	No	No	＜30 g/l	＜5 ng/ml	＜37 U/mL	＜3	No	No	No	Yes	No	Yes	No	No	No	≥3	Yes	No	No	Pancreatic cancer	≥2	≥5 cm	＜0.05 ng/ml	＜10 mg/l	＜10 mg/l	＜3	0	No	internal validation set
528	Female	＜65	＜25 kg/m2	＜3	No	Yes	No	No	No	＜30 g/l	＜5 ng/ml	＜37 U/mL	＜3	No	No	No	No	No	No	No	No	No	＜3	Yes	No	No	Small intestine tumor	＜2	≥5 cm	＜0.05 ng/ml	＜10 mg/l	＜10 mg/l	＜3	0	No	internal validation set
529	Female	＜65	＜25 kg/m2	≥3	Yes	Yes	No	Yes	Yes	≥30 g/l	＜5 ng/ml	≥37 U/mL	＜3	No	No	No	No	No	No	No	No	No	＜3	No	No	No	Gastric cancer	≥2	＜5 cm	＜0.05 ng/ml	＜10 mg/l	≥10 mg/l	＜3	0	No	internal validation set
530	Female	＜65	＜25 kg/m2	≥3	Yes	Yes	No	Yes	Yes	≥30 g/l	＜5 ng/ml	≥37 U/mL	＜3	No	No	No	No	No	Yes	No	No	No	＜3	No	No	No	Hepatocellular carcinoma	＜2	＜5 cm	＜0.05 ng/ml	＜10 mg/l	＜10 mg/l	≥3	0	No	internal validation set
531	Female	≥65	≥25 kg/m2	≥3	Yes	Yes	No	Yes	No	＜30 g/l	＜5 ng/ml	≥37 U/mL	＜3	No	No	Yes	No	No	No	No	No	Yes	＜3	No	No	No	Hepatocellular carcinoma	≥2	≥5 cm	＜0.05 ng/ml	＜10 mg/l	≥10 mg/l	＜3	0	No	internal validation set
532	Female	≥65	≥25 kg/m2	≥3	Yes	Yes	No	Yes	No	≥30 g/l	≥5 ng/ml	≥37 U/mL	＜3	No	No	No	No	No	Yes	Yes	No	No	＜3	No	Yes	No	Hepatocellular carcinoma	≥2	＜5 cm	＜0.05 ng/ml	＜10 mg/l	＜10 mg/l	＜3	0	No	internal validation set
533	Female	＜65	＜25 kg/m2	≥3	No	No	No	Yes	No	＜30 g/l	＜5 ng/ml	＜37 U/mL	＜3	No	No	No	No	No	Yes	No	No	No	＜3	Yes	Yes	No	Colorectal cancer	≥2	≥5 cm	＜0.05 ng/ml	＜10 mg/l	＜10 mg/l	＜3	0	No	internal validation set
534	Female	≥65	＜25 kg/m2	＜3	No	Yes	No	No	No	＜30 g/l	≥5 ng/ml	≥37 U/mL	＜3	No	Yes	No	No	No	No	No	No	No	＜3	No	No	No	Pancreatic cancer	＜2	≥5 cm	＜0.05 ng/ml	＜10 mg/l	≥10 mg/l	＜3	0	No	internal validation set
535	Male	≥65	＜25 kg/m2	≥3	Yes	No	Yes	No	No	≥30 g/l	＜5 ng/ml	≥37 U/mL	＜3	Yes	No	No	No	Yes	No	No	Yes	No	＜3	No	Yes	No	Small intestine tumor	＜2	≥5 cm	＜0.05 ng/ml	＜10 mg/l	＜10 mg/l	＜3	0	No	internal validation set
536	Female	＜65	＜25 kg/m2	≥3	No	Yes	No	No	No	≥30 g/l	≥5 ng/ml	＜37 U/mL	＜3	No	Yes	No	No	Yes	No	No	Yes	No	＜3	Yes	No	No	Small intestine tumor	＜2	＜5 cm	＜0.05 ng/ml	＜10 mg/l	＜10 mg/l	＜3	0	No	internal validation set
537	Male	＜65	＜25 kg/m2	＜3	No	Yes	Yes	No	No	≥30 g/l	≥5 ng/ml	≥37 U/mL	≥3	No	Yes	No	No	No	No	No	No	No	≥3	Yes	No	No	Gastric cancer	＜2	≥5 cm	＜0.05 ng/ml	＜10 mg/l	＜10 mg/l	＜3	0	No	internal validation set
538	Male	＜65	＜25 kg/m2	≥3	Yes	No	Yes	No	No	≥30 g/l	≥5 ng/ml	＜37 U/mL	≥3	Yes	No	No	No	Yes	No	Yes	Yes	No	≥3	Yes	No	No	Colorectal cancer	＜2	≥5 cm	＜0.05 ng/ml	＜10 mg/l	＜10 mg/l	≥3	0	No	internal validation set
539	Female	＜65	＜25 kg/m2	≥3	No	Yes	No	No	No	≥30 g/l	≥5 ng/ml	＜37 U/mL	≥3	No	Yes	No	No	Yes	No	No	No	No	＜3	No	No	No	Pancreatic cancer	＜2	＜5 cm	＜0.05 ng/ml	＜10 mg/l	＜10 mg/l	＜3	0	No	internal validation set
540	Male	＜65	＜25 kg/m2	＜3	Yes	Yes	Yes	No	No	≥30 g/l	＜5 ng/ml	＜37 U/mL	≥3	Yes	Yes	No	No	No	Yes	No	No	Yes	≥3	No	Yes	No	Pancreatic cancer	＜2	＜5 cm	＜0.05 ng/ml	＜10 mg/l	＜10 mg/l	≥3	0	No	internal validation set
541	Female	＜65	＜25 kg/m2	＜3	No	No	No	No	No	≥30 g/l	≥5 ng/ml	≥37 U/mL	≥3	No	No	No	No	Yes	Yes	No	No	No	＜3	No	No	Yes	Hepatocellular carcinoma	＜2	＜5 cm	≥0.05 ng/ml	≥10 mg/l	＜10 mg/l	＜3	0	No	internal validation set
542	Male	＜65	＜25 kg/m2	≥3	No	No	No	No	No	≥30 g/l	≥5 ng/ml	＜37 U/mL	≥3	No	No	No	Yes	No	Yes	No	No	No	≥3	No	No	No	Gastric cancer	＜2	＜5 cm	≥0.05 ng/ml	≥10 mg/l	＜10 mg/l	＜3	0	No	internal validation set
543	Male	＜65	＜25 kg/m2	≥3	Yes	Yes	No	No	No	≥30 g/l	≥5 ng/ml	＜37 U/mL	≥3	Yes	Yes	Yes	Yes	No	No	No	No	No	＜3	No	Yes	No	Hepatocellular carcinoma	＜2	＜5 cm	＜0.05 ng/ml	＜10 mg/l	＜10 mg/l	＜3	0	No	internal validation set
544	Male	＜65	＜25 kg/m2	＜3	Yes	Yes	No	No	No	＜30 g/l	＜5 ng/ml	＜37 U/mL	＜3	Yes	Yes	No	No	No	No	No	No	No	＜3	No	Yes	No	Pancreatic cancer	＜2	＜5 cm	≥0.05 ng/ml	＜10 mg/l	＜10 mg/l	≥3	0	No	internal validation set
545	Male	＜65	＜25 kg/m2	≥3	Yes	Yes	No	No	No	＜30 g/l	＜5 ng/ml	＜37 U/mL	＜3	Yes	No	No	Yes	Yes	No	No	No	No	＜3	No	No	No	Esophageal cancer	＜2	＜5 cm	＜0.05 ng/ml	＜10 mg/l	＜10 mg/l	＜3	0	No	internal validation set
546	Male	＜65	＜25 kg/m2	＜3	Yes	Yes	No	Yes	Yes	＜30 g/l	＜5 ng/ml	＜37 U/mL	＜3	Yes	No	Yes	No	Yes	No	No	Yes	No	＜3	No	Yes	No	Pancreatic cancer	＜2	≥5 cm	≥0.05 ng/ml	＜10 mg/l	＜10 mg/l	＜3	0	No	internal validation set
547	Male	＜65	＜25 kg/m2	≥3	No	No	No	Yes	Yes	＜30 g/l	＜5 ng/ml	＜37 U/mL	＜3	No	No	Yes	No	No	Yes	Yes	No	No	＜3	No	No	No	Hepatocellular carcinoma	＜2	≥5 cm	≥0.05 ng/ml	＜10 mg/l	＜10 mg/l	＜3	0	No	internal validation set
548	Female	＜65	＜25 kg/m2	≥3	No	Yes	No	No	No	≥30 g/l	＜5 ng/ml	＜37 U/mL	＜3	No	No	No	No	Yes	No	Yes	Yes	No	＜3	No	No	No	Hepatocellular carcinoma	＜2	＜5 cm	≥0.05 ng/ml	＜10 mg/l	＜10 mg/l	≥3	0	No	internal validation set
549	Female	＜65	＜25 kg/m2	≥3	No	Yes	No	No	Yes	≥30 g/l	＜5 ng/ml	＜37 U/mL	＜3	No	No	No	No	No	Yes	No	No	No	＜3	No	No	No	Hepatocellular carcinoma	＜2	＜5 cm	≥0.05 ng/ml	＜10 mg/l	＜10 mg/l	≥3	0	No	internal validation set
550	Female	＜65	＜25 kg/m2	≥3	No	No	No	No	Yes	≥30 g/l	＜5 ng/ml	≥37 U/mL	＜3	No	No	No	No	No	No	No	No	No	＜3	No	No	No	Hepatocellular carcinoma	≥2	＜5 cm	≥0.05 ng/ml	＜10 mg/l	＜10 mg/l	＜3	0	No	internal validation set
551	Male	＜65	＜25 kg/m2	＜3	No	No	Yes	Yes	Yes	＜30 g/l	＜5 ng/ml	＜37 U/mL	＜3	No	No	Yes	No	Yes	No	No	Yes	Yes	≥3	Yes	Yes	Yes	Small intestine tumor	≥2	≥5 cm	＜0.05 ng/ml	＜10 mg/l	＜10 mg/l	＜3	0	No	internal validation set
552	Male	＜65	＜25 kg/m2	≥3	No	No	Yes	Yes	No	＜30 g/l	＜5 ng/ml	＜37 U/mL	＜3	No	No	Yes	No	Yes	No	No	Yes	No	≥3	No	No	Yes	Hepatocellular carcinoma	≥2	≥5 cm	＜0.05 ng/ml	＜10 mg/l	＜10 mg/l	＜3	0	No	internal validation set
553	Female	＜65	＜25 kg/m2	≥3	No	Yes	No	No	No	≥30 g/l	＜5 ng/ml	≥37 U/mL	＜3	No	Yes	No	No	No	Yes	No	No	No	＜3	No	No	No	Gastric cancer	＜2	＜5 cm	＜0.05 ng/ml	＜10 mg/l	＜10 mg/l	＜3	0	No	internal validation set
554	Male	＜65	＜25 kg/m2	＜3	No	Yes	No	No	No	＜30 g/l	＜5 ng/ml	≥37 U/mL	＜3	No	Yes	No	No	No	No	No	No	No	≥3	Yes	No	No	Gastric cancer	＜2	≥5 cm	＜0.05 ng/ml	＜10 mg/l	＜10 mg/l	＜3	0	No	internal validation set
555	Male	＜65	＜25 kg/m2	＜3	No	Yes	No	No	No	≥30 g/l	＜5 ng/ml	≥37 U/mL	＜3	No	Yes	No	No	No	Yes	No	No	No	＜3	Yes	No	No	Esophageal cancer	＜2	≥5 cm	＜0.05 ng/ml	＜10 mg/l	＜10 mg/l	＜3	0	No	internal validation set
556	Female	＜65	＜25 kg/m2	＜3	No	Yes	No	Yes	No	≥30 g/l	＜5 ng/ml	≥37 U/mL	≥3	No	Yes	No	No	No	No	No	No	No	＜3	No	Yes	No	Gastric cancer	＜2	＜5 cm	＜0.05 ng/ml	＜10 mg/l	≥10 mg/l	＜3	0	No	internal validation set
557	Male	＜65	＜25 kg/m2	≥3	No	No	No	No	No	≥30 g/l	≥5 ng/ml	＜37 U/mL	＜3	No	No	No	No	No	Yes	No	No	No	＜3	No	No	No	Gastric cancer	＜2	≥5 cm	＜0.05 ng/ml	＜10 mg/l	＜10 mg/l	＜3	0	No	internal validation set
558	Female	＜65	＜25 kg/m2	＜3	No	No	No	No	No	≥30 g/l	≥5 ng/ml	＜37 U/mL	≥3	No	No	No	No	No	Yes	No	No	Yes	＜3	No	Yes	No	Esophageal cancer	＜2	＜5 cm	＜0.05 ng/ml	＜10 mg/l	＜10 mg/l	≥3	0	No	internal validation set
559	Female	＜65	＜25 kg/m2	＜3	Yes	No	No	No	No	≥30 g/l	＜5 ng/ml	≥37 U/mL	＜3	Yes	No	No	Yes	Yes	No	No	Yes	No	＜3	Yes	Yes	No	Pancreatic cancer	＜2	＜5 cm	＜0.05 ng/ml	＜10 mg/l	≥10 mg/l	＜3	0	No	internal validation set
560	Female	＜65	＜25 kg/m2	≥3	No	Yes	No	No	No	≥30 g/l	＜5 ng/ml	≥37 U/mL	＜3	No	Yes	No	No	Yes	Yes	No	Yes	No	＜3	No	No	No	Esophageal cancer	＜2	＜5 cm	＜0.05 ng/ml	＜10 mg/l	＜10 mg/l	≥3	0	No	internal validation set
561	Male	＜65	＜25 kg/m2	＜3	Yes	No	Yes	No	No	≥30 g/l	＜5 ng/ml	＜37 U/mL	＜3	Yes	No	No	Yes	No	No	No	No	No	＜3	No	Yes	No	Gastric cancer	＜2	≥5 cm	＜0.05 ng/ml	＜10 mg/l	＜10 mg/l	＜3	0	No	internal validation set
562	Male	＜65	＜25 kg/m2	≥3	Yes	No	No	No	No	≥30 g/l	≥5 ng/ml	＜37 U/mL	＜3	Yes	No	No	No	Yes	No	No	Yes	No	≥3	Yes	No	No	Hepatocellular carcinoma	＜2	≥5 cm	＜0.05 ng/ml	＜10 mg/l	≥10 mg/l	＜3	0	No	internal validation set
563	Female	＜65	＜25 kg/m2	＜3	No	No	No	No	Yes	≥30 g/l	≥5 ng/ml	＜37 U/mL	≥3	No	No	No	No	Yes	No	Yes	Yes	No	＜3	No	No	No	Hepatocellular carcinoma	＜2	＜5 cm	＜0.05 ng/ml	＜10 mg/l	＜10 mg/l	＜3	0	No	internal validation set
564	Male	＜65	＜25 kg/m2	＜3	No	No	No	No	Yes	＜30 g/l	≥5 ng/ml	＜37 U/mL	≥3	No	No	Yes	No	No	Yes	No	No	No	≥3	No	No	No	Small intestine tumor	＜2	≥5 cm	＜0.05 ng/ml	＜10 mg/l	≥10 mg/l	＜3	0	No	internal validation set
565	Female	≥65	≥25 kg/m2	≥3	Yes	Yes	No	No	No	≥30 g/l	＜5 ng/ml	＜37 U/mL	≥3	Yes	Yes	No	Yes	Yes	Yes	No	Yes	No	＜3	No	No	No	Pancreatic cancer	＜2	＜5 cm	＜0.05 ng/ml	＜10 mg/l	＜10 mg/l	＜3	1	No	internal validation set
566	Female	＜65	＜25 kg/m2	＜3	No	Yes	No	No	No	≥30 g/l	＜5 ng/ml	＜37 U/mL	＜3	No	Yes	No	Yes	No	Yes	No	No	No	＜3	No	Yes	No	Hepatocellular carcinoma	＜2	＜5 cm	＜0.05 ng/ml	＜10 mg/l	＜10 mg/l	＜3	0	No	internal validation set
567	Male	≥65	≥25 kg/m2	＜3	No	No	No	No	Yes	＜30 g/l	≥5 ng/ml	＜37 U/mL	＜3	No	No	Yes	No	No	Yes	No	No	No	≥3	No	No	No	Esophageal cancer	＜2	≥5 cm	＜0.05 ng/ml	＜10 mg/l	＜10 mg/l	＜3	0	No	internal validation set
568	Male	＜65	＜25 kg/m2	≥3	No	No	No	No	Yes	＜30 g/l	≥5 ng/ml	＜37 U/mL	＜3	No	No	No	Yes	No	No	No	No	No	≥3	Yes	No	No	Colorectal cancer	＜2	≥5 cm	＜0.05 ng/ml	＜10 mg/l	＜10 mg/l	＜3	0	No	internal validation set
569	Female	＜65	＜25 kg/m2	＜3	Yes	Yes	No	No	No	≥30 g/l	＜5 ng/ml	≥37 U/mL	＜3	No	No	No	No	Yes	No	No	No	No	＜3	No	No	No	Hepatocellular carcinoma	＜2	＜5 cm	≥0.05 ng/ml	＜10 mg/l	＜10 mg/l	＜3	0	No	internal validation set
570	Female	＜65	＜25 kg/m2	≥3	Yes	No	No	No	No	≥30 g/l	＜5 ng/ml	≥37 U/mL	≥3	No	No	No	No	Yes	No	No	No	No	＜3	No	No	No	Esophageal cancer	＜2	＜5 cm	≥0.05 ng/ml	≥10 mg/l	＜10 mg/l	≥3	0	No	internal validation set
571	Female	＜65	＜25 kg/m2	＜3	Yes	No	No	No	Yes	≥30 g/l	≥5 ng/ml	≥37 U/mL	＜3	No	No	No	Yes	No	Yes	No	No	No	＜3	No	Yes	No	Pancreatic cancer	≥2	＜5 cm	＜0.05 ng/ml	≥10 mg/l	＜10 mg/l	＜3	0	No	internal validation set
572	Female	＜65	＜25 kg/m2	≥3	Yes	No	No	No	Yes	≥30 g/l	＜5 ng/ml	≥37 U/mL	＜3	No	No	No	Yes	Yes	Yes	No	No	No	＜3	No	No	No	Esophageal cancer	≥2	＜5 cm	＜0.05 ng/ml	＜10 mg/l	＜10 mg/l	≥3	0	No	internal validation set
573	Female	＜65	＜25 kg/m2	≥3	No	No	No	Yes	No	≥30 g/l	≥5 ng/ml	＜37 U/mL	≥3	No	No	No	No	No	Yes	No	No	Yes	＜3	No	No	No	Hepatocellular carcinoma	≥2	＜5 cm	≥0.05 ng/ml	＜10 mg/l	＜10 mg/l	＜3	0	No	internal validation set
574	Female	＜65	＜25 kg/m2	≥3	Yes	No	No	No	No	≥30 g/l	≥5 ng/ml	＜37 U/mL	＜3	No	No	No	Yes	No	No	No	No	No	＜3	No	No	No	Small intestine tumor	≥2	＜5 cm	＜0.05 ng/ml	＜10 mg/l	＜10 mg/l	＜3	0	No	internal validation set
575	Male	＜65	＜25 kg/m2	≥3	Yes	No	No	Yes	No	≥30 g/l	＜5 ng/ml	＜37 U/mL	＜3	No	No	Yes	Yes	Yes	Yes	Yes	Yes	Yes	＜3	No	Yes	No	Hepatocellular carcinoma	≥2	≥5 cm	＜0.05 ng/ml	＜10 mg/l	＜10 mg/l	＜3	0	No	internal validation set
576	Male	＜65	＜25 kg/m2	≥3	No	Yes	No	No	No	≥30 g/l	＜5 ng/ml	＜37 U/mL	≥3	No	No	No	No	Yes	No	No	Yes	No	＜3	No	Yes	No	Pancreatic cancer	＜2	＜5 cm	＜0.05 ng/ml	＜10 mg/l	＜10 mg/l	＜3	0	No	internal validation set
577	Female	＜65	＜25 kg/m2	≥3	No	No	No	Yes	No	≥30 g/l	≥5 ng/ml	＜37 U/mL	≥3	No	No	No	No	No	No	No	No	Yes	＜3	No	No	No	Esophageal cancer	＜2	＜5 cm	＜0.05 ng/ml	＜10 mg/l	＜10 mg/l	＜3	0	No	internal validation set
578	Female	＜65	＜25 kg/m2	≥3	No	No	Yes	Yes	No	≥30 g/l	≥5 ng/ml	＜37 U/mL	＜3	No	No	No	No	No	Yes	No	No	No	＜3	Yes	Yes	Yes	Esophageal cancer	＜2	＜5 cm	＜0.05 ng/ml	＜10 mg/l	＜10 mg/l	＜3	0	No	internal validation set
579	Female	＜65	＜25 kg/m2	＜3	Yes	Yes	No	No	No	≥30 g/l	≥5 ng/ml	＜37 U/mL	＜3	No	Yes	No	No	No	No	No	No	No	＜3	Yes	No	No	Colorectal cancer	＜2	＜5 cm	＜0.05 ng/ml	＜10 mg/l	＜10 mg/l	≥3	0	No	internal validation set
580	Female	＜65	＜25 kg/m2	＜3	No	Yes	Yes	Yes	No	≥30 g/l	≥5 ng/ml	＜37 U/mL	≥3	No	Yes	No	No	No	No	No	No	No	＜3	No	No	Yes	Hepatocellular carcinoma	＜2	＜5 cm	＜0.05 ng/ml	＜10 mg/l	＜10 mg/l	＜3	0	No	internal validation set
581	Female	＜65	＜25 kg/m2	≥3	No	No	No	No	No	≥30 g/l	≥5 ng/ml	＜37 U/mL	≥3	No	No	No	No	No	No	Yes	No	No	＜3	No	No	No	Esophageal cancer	＜2	＜5 cm	＜0.05 ng/ml	＜10 mg/l	＜10 mg/l	＜3	0	No	internal validation set
582	Male	≥65	≥25 kg/m2	≥3	Yes	Yes	No	No	No	＜30 g/l	≥5 ng/ml	＜37 U/mL	≥3	No	Yes	No	Yes	No	Yes	No	No	No	≥3	No	No	No	Small intestine tumor	＜2	＜5 cm	＜0.05 ng/ml	≥10 mg/l	＜10 mg/l	＜3	0	No	internal validation set
583	Male	＜65	＜25 kg/m2	＜3	No	Yes	No	Yes	No	＜30 g/l	≥5 ng/ml	＜37 U/mL	≥3	No	Yes	No	Yes	No	Yes	No	No	No	≥3	Yes	Yes	No	Hepatocellular carcinoma	＜2	＜5 cm	＜0.05 ng/ml	≥10 mg/l	≥10 mg/l	＜3	0	No	internal validation set
584	Female	＜65	＜25 kg/m2	≥3	Yes	No	No	No	No	≥30 g/l	＜5 ng/ml	＜37 U/mL	≥3	No	No	No	No	No	Yes	No	No	No	＜3	No	No	No	Hepatocellular carcinoma	＜2	＜5 cm	＜0.05 ng/ml	＜10 mg/l	≥10 mg/l	＜3	0	No	internal validation set
585	Male	＜65	＜25 kg/m2	＜3	Yes	Yes	Yes	Yes	No	＜30 g/l	＜5 ng/ml	＜37 U/mL	＜3	Yes	Yes	No	Yes	No	No	No	No	No	＜3	Yes	No	No	Gastric cancer	＜2	≥5 cm	＜0.05 ng/ml	＜10 mg/l	＜10 mg/l	＜3	0	No	internal validation set
586	Male	＜65	＜25 kg/m2	≥3	Yes	No	Yes	No	No	＜30 g/l	≥5 ng/ml	＜37 U/mL	＜3	Yes	No	No	Yes	No	No	No	No	No	＜3	Yes	No	No	Colorectal cancer	＜2	≥5 cm	＜0.05 ng/ml	＜10 mg/l	≥10 mg/l	≥3	0	No	internal validation set
587	Female	＜65	＜25 kg/m2	＜3	No	Yes	Yes	No	No	≥30 g/l	＜5 ng/ml	＜37 U/mL	＜3	No	Yes	No	No	No	No	No	No	No	＜3	No	No	No	Gastric cancer	＜2	＜5 cm	＜0.05 ng/ml	＜10 mg/l	≥10 mg/l	≥3	0	No	internal validation set
588	Male	＜65	＜25 kg/m2	＜3	No	Yes	No	No	Yes	＜30 g/l	≥5 ng/ml	＜37 U/mL	＜3	No	No	No	Yes	No	Yes	No	No	No	＜3	No	Yes	No	Hepatocellular carcinoma	＜2	≥5 cm	＜0.05 ng/ml	≥10 mg/l	＜10 mg/l	＜3	0	No	internal validation set
589	Female	＜65	＜25 kg/m2	＜3	Yes	Yes	No	No	No	≥30 g/l	≥5 ng/ml	＜37 U/mL	≥3	Yes	No	No	No	No	No	No	No	No	＜3	No	No	No	Esophageal cancer	＜2	＜5 cm	＜0.05 ng/ml	≥10 mg/l	≥10 mg/l	≥3	0	No	internal validation set
590	Female	＜65	＜25 kg/m2	≥3	Yes	No	No	No	Yes	≥30 g/l	≥5 ng/ml	＜37 U/mL	＜3	Yes	No	No	No	No	No	No	No	No	＜3	No	No	No	Hepatocellular carcinoma	＜2	＜5 cm	＜0.05 ng/ml	＜10 mg/l	＜10 mg/l	≥3	0	No	internal validation set
591	Female	＜65	＜25 kg/m2	＜3	No	No	No	No	No	≥30 g/l	≥5 ng/ml	＜37 U/mL	＜3	No	No	No	No	No	No	No	No	No	＜3	No	No	No	Gastric cancer	＜2	＜5 cm	＜0.05 ng/ml	＜10 mg/l	≥10 mg/l	＜3	0	No	internal validation set
592	Male	＜65	＜25 kg/m2	≥3	Yes	No	No	No	No	≥30 g/l	＜5 ng/ml	≥37 U/mL	＜3	Yes	No	Yes	Yes	No	No	No	No	Yes	＜3	No	Yes	No	Hepatocellular carcinoma	≥2	≥5 cm	≥0.05 ng/ml	＜10 mg/l	＜10 mg/l	≥3	0	No	internal validation set
593	Male	＜65	＜25 kg/m2	＜3	No	Yes	No	Yes	No	≥30 g/l	≥5 ng/ml	＜37 U/mL	＜3	No	No	Yes	Yes	No	Yes	No	No	Yes	≥3	No	Yes	No	Hepatocellular carcinoma	≥2	≥5 cm	＜0.05 ng/ml	＜10 mg/l	≥10 mg/l	＜3	0	No	internal validation set
594	Female	＜65	＜25 kg/m2	＜3	No	No	No	Yes	No	≥30 g/l	＜5 ng/ml	≥37 U/mL	＜3	No	No	No	No	No	No	No	No	Yes	＜3	No	No	No	Esophageal cancer	＜2	＜5 cm	≥0.05 ng/ml	＜10 mg/l	≥10 mg/l	≥3	0	No	internal validation set
595	Male	＜65	＜25 kg/m2	＜3	Yes	Yes	No	Yes	No	≥30 g/l	＜5 ng/ml	＜37 U/mL	≥3	Yes	Yes	No	Yes	No	Yes	No	No	Yes	≥3	No	Yes	No	Pancreatic cancer	＜2	≥5 cm	＜0.05 ng/ml	＜10 mg/l	＜10 mg/l	≥3	0	No	internal validation set
596	Female	＜65	＜25 kg/m2	≥3	Yes	Yes	No	No	No	≥30 g/l	＜5 ng/ml	＜37 U/mL	≥3	Yes	Yes	No	No	No	No	No	No	No	＜3	No	No	No	Gastric cancer	≥2	＜5 cm	＜0.05 ng/ml	＜10 mg/l	≥10 mg/l	＜3	0	No	internal validation set
597	Female	＜65	＜25 kg/m2	≥3	No	Yes	No	No	No	≥30 g/l	＜5 ng/ml	≥37 U/mL	≥3	No	No	No	No	No	No	Yes	No	No	＜3	No	No	No	Esophageal cancer	＜2	＜5 cm	＜0.05 ng/ml	＜10 mg/l	＜10 mg/l	＜3	0	No	internal validation set
598	Male	＜65	＜25 kg/m2	＜3	Yes	Yes	No	Yes	No	≥30 g/l	≥5 ng/ml	＜37 U/mL	＜3	No	No	No	Yes	No	No	No	No	No	＜3	No	No	No	Hepatocellular carcinoma	＜2	≥5 cm	＜0.05 ng/ml	＜10 mg/l	＜10 mg/l	＜3	0	No	internal validation set
599	Male	＜65	＜25 kg/m2	＜3	No	Yes	No	No	No	≥30 g/l	≥5 ng/ml	≥37 U/mL	≥3	No	Yes	Yes	Yes	No	Yes	No	No	No	＜3	No	No	No	Hepatocellular carcinoma	＜2	≥5 cm	＜0.05 ng/ml	＜10 mg/l	＜10 mg/l	＜3	0	No	internal validation set
600	Female	＜65	＜25 kg/m2	＜3	Yes	No	Yes	Yes	No	≥30 g/l	＜5 ng/ml	＜37 U/mL	≥3	No	No	No	No	No	No	No	No	No	＜3	No	Yes	No	Hepatocellular carcinoma	＜2	＜5 cm	＜0.05 ng/ml	＜10 mg/l	＜10 mg/l	＜3	0	No	internal validation set
601	Female	＜65	＜25 kg/m2	≥3	No	Yes	No	Yes	No	≥30 g/l	＜5 ng/ml	＜37 U/mL	≥3	No	Yes	No	No	No	No	No	No	No	＜3	No	No	No	Pancreatic cancer	＜2	＜5 cm	＜0.05 ng/ml	＜10 mg/l	＜10 mg/l	≥3	0	No	internal validation set
602	Female	＜65	＜25 kg/m2	＜3	No	No	Yes	Yes	No	≥30 g/l	≥5 ng/ml	＜37 U/mL	≥3	No	No	No	No	No	Yes	No	No	No	＜3	Yes	No	Yes	Colorectal cancer	≥2	＜5 cm	＜0.05 ng/ml	＜10 mg/l	＜10 mg/l	≥3	0	No	internal validation set
603	Female	＜65	＜25 kg/m2	＜3	Yes	No	No	No	Yes	≥30 g/l	＜5 ng/ml	＜37 U/mL	＜3	No	No	No	No	No	No	Yes	No	No	＜3	No	No	No	Pancreatic cancer	＜2	＜5 cm	＜0.05 ng/ml	＜10 mg/l	＜10 mg/l	＜3	0	No	internal validation set
604	Female	＜65	＜25 kg/m2	＜3	No	No	No	Yes	Yes	≥30 g/l	≥5 ng/ml	＜37 U/mL	＜3	No	No	No	No	No	No	No	No	No	＜3	No	No	No	Colorectal cancer	＜2	＜5 cm	＜0.05 ng/ml	＜10 mg/l	＜10 mg/l	＜3	0	No	internal validation set
605	Female	＜65	＜25 kg/m2	＜3	Yes	No	No	No	Yes	≥30 g/l	＜5 ng/ml	＜37 U/mL	＜3	No	No	No	No	No	No	No	No	No	＜3	No	Yes	No	Esophageal cancer	＜2	＜5 cm	＜0.05 ng/ml	＜10 mg/l	＜10 mg/l	＜3	0	No	internal validation set
606	Male	＜65	＜25 kg/m2	≥3	No	No	No	No	No	＜30 g/l	≥5 ng/ml	≥37 U/mL	＜3	No	No	No	Yes	No	Yes	No	No	No	＜3	No	No	No	Small intestine tumor	≥2	＜5 cm	＜0.05 ng/ml	＜10 mg/l	＜10 mg/l	＜3	0	No	internal validation set
607	Male	＜65	＜25 kg/m2	＜3	No	Yes	Yes	No	No	≥30 g/l	≥5 ng/ml	＜37 U/mL	＜3	No	Yes	No	Yes	No	No	No	No	No	＜3	Yes	Yes	Yes	Hepatocellular carcinoma	＜2	＜5 cm	＜0.05 ng/ml	≥10 mg/l	≥10 mg/l	＜3	0	No	internal validation set
608	Female	＜65	＜25 kg/m2	≥3	Yes	No	No	No	No	≥30 g/l	≥5 ng/ml	＜37 U/mL	＜3	No	No	No	No	No	Yes	No	No	No	＜3	Yes	Yes	No	Small intestine tumor	＜2	＜5 cm	≥0.05 ng/ml	＜10 mg/l	＜10 mg/l	＜3	0	No	internal validation set
609	Female	＜65	＜25 kg/m2	≥3	Yes	No	No	No	Yes	≥30 g/l	≥5 ng/ml	＜37 U/mL	＜3	No	No	No	No	No	Yes	No	No	No	＜3	No	No	No	Esophageal cancer	≥2	＜5 cm	≥0.05 ng/ml	≥10 mg/l	＜10 mg/l	＜3	0	No	internal validation set
610	Female	＜65	＜25 kg/m2	＜3	Yes	Yes	No	No	Yes	≥30 g/l	≥5 ng/ml	＜37 U/mL	≥3	No	Yes	No	No	No	No	No	No	No	＜3	No	Yes	No	Hepatocellular carcinoma	＜2	＜5 cm	≥0.05 ng/ml	≥10 mg/l	＜10 mg/l	＜3	0	No	internal validation set
611	Female	＜65	＜25 kg/m2	＜3	Yes	No	No	No	Yes	≥30 g/l	≥5 ng/ml	＜37 U/mL	≥3	No	No	No	No	No	Yes	No	No	No	＜3	Yes	No	No	Esophageal cancer	≥2	＜5 cm	＜0.05 ng/ml	＜10 mg/l	＜10 mg/l	＜3	0	No	internal validation set
612	Female	＜65	＜25 kg/m2	≥3	Yes	Yes	No	No	Yes	≥30 g/l	＜5 ng/ml	＜37 U/mL	≥3	Yes	Yes	No	No	No	No	Yes	No	No	＜3	Yes	No	No	Hepatocellular carcinoma	＜2	＜5 cm	≥0.05 ng/ml	＜10 mg/l	≥10 mg/l	＜3	0	No	internal validation set
613	Male	＜65	＜25 kg/m2	≥3	Yes	Yes	No	No	Yes	≥30 g/l	＜5 ng/ml	＜37 U/mL	≥3	Yes	Yes	Yes	Yes	No	No	Yes	No	No	≥3	No	No	No	Hepatocellular carcinoma	＜2	＜5 cm	≥0.05 ng/ml	≥10 mg/l	＜10 mg/l	＜3	0	No	internal validation set
614	Male	＜65	＜25 kg/m2	≥3	No	Yes	No	No	Yes	≥30 g/l	≥5 ng/ml	＜37 U/mL	＜3	No	No	No	Yes	No	No	No	No	Yes	＜3	No	No	No	Pancreatic cancer	＜2	＜5 cm	＜0.05 ng/ml	≥10 mg/l	＜10 mg/l	≥3	0	No	internal validation set
615	Female	＜65	＜25 kg/m2	≥3	No	Yes	No	No	No	≥30 g/l	＜5 ng/ml	＜37 U/mL	＜3	No	No	No	No	No	Yes	No	No	No	＜3	No	Yes	No	Esophageal cancer	＜2	＜5 cm	＜0.05 ng/ml	＜10 mg/l	≥10 mg/l	＜3	0	No	internal validation set
616	Male	＜65	＜25 kg/m2	≥3	Yes	No	Yes	No	No	≥30 g/l	＜5 ng/ml	＜37 U/mL	≥3	Yes	No	No	Yes	No	Yes	No	No	No	＜3	No	No	No	Gastric cancer	＜2	≥5 cm	≥0.05 ng/ml	＜10 mg/l	＜10 mg/l	＜3	0	No	internal validation set
617	Male	＜65	＜25 kg/m2	≥3	Yes	Yes	Yes	No	No	＜30 g/l	＜5 ng/ml	＜37 U/mL	≥3	No	No	Yes	Yes	Yes	No	No	Yes	No	＜3	No	No	No	Small intestine tumor	＜2	≥5 cm	＜0.05 ng/ml	＜10 mg/l	＜10 mg/l	≥3	0	No	internal validation set
618	Female	＜65	＜25 kg/m2	＜3	Yes	Yes	No	Yes	No	≥30 g/l	＜5 ng/ml	＜37 U/mL	≥3	No	No	No	No	Yes	No	No	Yes	Yes	＜3	No	No	No	Colorectal cancer	＜2	＜5 cm	＜0.05 ng/ml	＜10 mg/l	＜10 mg/l	＜3	0	No	internal validation set
619	Male	＜65	＜25 kg/m2	＜3	Yes	Yes	No	Yes	No	＜30 g/l	＜5 ng/ml	＜37 U/mL	＜3	No	No	Yes	Yes	No	No	No	No	Yes	＜3	No	No	No	Colorectal cancer	＜2	≥5 cm	≥0.05 ng/ml	＜10 mg/l	＜10 mg/l	＜3	0	No	internal validation set
620	Female	＜65	＜25 kg/m2	≥3	Yes	Yes	No	Yes	No	≥30 g/l	＜5 ng/ml	＜37 U/mL	＜3	No	Yes	No	No	No	No	No	No	No	＜3	No	Yes	No	Gastric cancer	＜2	＜5 cm	＜0.05 ng/ml	＜10 mg/l	＜10 mg/l	＜3	0	No	internal validation set
621	Female	＜65	＜25 kg/m2	≥3	No	No	No	Yes	No	≥30 g/l	＜5 ng/ml	＜37 U/mL	＜3	No	No	No	No	No	No	No	No	No	＜3	No	No	No	Esophageal cancer	＜2	＜5 cm	＜0.05 ng/ml	＜10 mg/l	＜10 mg/l	＜3	0	No	internal validation set
622	Female	＜65	＜25 kg/m2	＜3	No	No	No	Yes	No	≥30 g/l	＜5 ng/ml	≥37 U/mL	≥3	No	No	No	No	No	No	No	No	No	＜3	No	No	No	Colorectal cancer	＜2	＜5 cm	＜0.05 ng/ml	＜10 mg/l	＜10 mg/l	≥3	0	No	internal validation set
623	Male	＜65	＜25 kg/m2	≥3	Yes	No	No	No	Yes	＜30 g/l	＜5 ng/ml	≥37 U/mL	＜3	No	No	Yes	Yes	Yes	Yes	No	Yes	No	≥3	No	No	No	Hepatocellular carcinoma	＜2	≥5 cm	＜0.05 ng/ml	＜10 mg/l	＜10 mg/l	≥3	0	No	internal validation set
624	Male	＜65	＜25 kg/m2	≥3	Yes	Yes	No	Yes	Yes	＜30 g/l	＜5 ng/ml	＜37 U/mL	＜3	No	Yes	No	Yes	No	No	No	No	No	≥3	Yes	No	No	Colorectal cancer	＜2	≥5 cm	＜0.05 ng/ml	＜10 mg/l	＜10 mg/l	＜3	0	No	internal validation set
625	Female	＜65	＜25 kg/m2	＜3	No	Yes	No	No	No	≥30 g/l	＜5 ng/ml	＜37 U/mL	＜3	No	Yes	No	No	No	No	No	No	No	＜3	No	No	No	Colorectal cancer	≥2	＜5 cm	＜0.05 ng/ml	＜10 mg/l	＜10 mg/l	＜3	0	No	internal validation set
626	Female	＜65	＜25 kg/m2	＜3	Yes	Yes	No	No	No	＜30 g/l	＜5 ng/ml	＜37 U/mL	＜3	No	Yes	No	Yes	No	No	No	No	No	≥3	No	No	No	Pancreatic cancer	＜2	≥5 cm	＜0.05 ng/ml	＜10 mg/l	＜10 mg/l	＜3	0	No	internal validation set
627	Female	＜65	＜25 kg/m2	＜3	No	No	Yes	No	No	≥30 g/l	＜5 ng/ml	≥37 U/mL	＜3	No	No	No	No	Yes	No	No	Yes	No	＜3	No	No	Yes	Pancreatic cancer	＜2	＜5 cm	＜0.05 ng/ml	＜10 mg/l	＜10 mg/l	≥3	0	No	internal validation set
628	Female	＜65	＜25 kg/m2	≥3	Yes	No	No	No	No	≥30 g/l	＜5 ng/ml	＜37 U/mL	＜3	No	No	No	No	Yes	No	Yes	Yes	No	＜3	No	Yes	No	Esophageal cancer	≥2	＜5 cm	＜0.05 ng/ml	≥10 mg/l	＜10 mg/l	≥3	0	No	internal validation set
629	Female	＜65	＜25 kg/m2	＜3	No	Yes	Yes	No	No	＜30 g/l	＜5 ng/ml	＜37 U/mL	＜3	No	Yes	Yes	Yes	No	No	No	No	No	＜3	Yes	Yes	Yes	Gastric cancer	＜2	≥5 cm	＜0.05 ng/ml	≥10 mg/l	≥10 mg/l	＜3	0	No	internal validation set
630	Female	＜65	＜25 kg/m2	≥3	No	No	No	No	No	＜30 g/l	＜5 ng/ml	＜37 U/mL	＜3	No	No	No	No	Yes	No	No	Yes	Yes	＜3	No	No	No	Gastric cancer	≥2	≥5 cm	＜0.05 ng/ml	≥10 mg/l	＜10 mg/l	＜3	0	No	internal validation set
631	Female	＜65	＜25 kg/m2	≥3	Yes	No	No	No	No	≥30 g/l	＜5 ng/ml	≥37 U/mL	≥3	Yes	No	No	No	No	No	No	No	Yes	＜3	No	No	No	Gastric cancer	＜2	＜5 cm	≥0.05 ng/ml	＜10 mg/l	≥10 mg/l	≥3	0	No	internal validation set
632	Female	＜65	＜25 kg/m2	≥3	No	Yes	No	No	No	≥30 g/l	＜5 ng/ml	≥37 U/mL	＜3	No	Yes	No	No	No	Yes	No	No	No	＜3	No	No	No	Small intestine tumor	≥2	＜5 cm	≥0.05 ng/ml	＜10 mg/l	＜10 mg/l	＜3	0	No	internal validation set
633	Female	＜65	＜25 kg/m2	≥3	No	Yes	No	No	No	≥30 g/l	≥5 ng/ml	＜37 U/mL	＜3	No	Yes	Yes	No	Yes	No	No	Yes	No	＜3	Yes	No	No	Esophageal cancer	≥2	＜5 cm	＜0.05 ng/ml	≥10 mg/l	＜10 mg/l	＜3	0	No	internal validation set
634	Female	＜65	＜25 kg/m2	＜3	Yes	Yes	Yes	Yes	No	≥30 g/l	≥5 ng/ml	＜37 U/mL	≥3	Yes	Yes	Yes	No	Yes	Yes	No	Yes	No	＜3	No	No	No	Colorectal cancer	＜2	＜5 cm	＜0.05 ng/ml	≥10 mg/l	≥10 mg/l	＜3	0	No	internal validation set
635	Female	＜65	＜25 kg/m2	＜3	No	Yes	Yes	Yes	No	≥30 g/l	≥5 ng/ml	＜37 U/mL	≥3	No	Yes	Yes	No	No	No	No	No	No	＜3	No	No	No	Hepatocellular carcinoma	＜2	＜5 cm	＜0.05 ng/ml	≥10 mg/l	＜10 mg/l	＜3	0	No	internal validation set
636	Female	＜65	＜25 kg/m2	≥3	Yes	Yes	Yes	No	No	≥30 g/l	≥5 ng/ml	＜37 U/mL	＜3	Yes	No	Yes	No	No	Yes	No	No	No	＜3	Yes	Yes	No	Esophageal cancer	＜2	＜5 cm	＜0.05 ng/ml	＜10 mg/l	＜10 mg/l	＜3	0	No	internal validation set
637	Male	＜65	＜25 kg/m2	≥3	Yes	Yes	No	Yes	No	＜30 g/l	＜5 ng/ml	≥37 U/mL	＜3	Yes	No	Yes	No	No	Yes	No	No	No	＜3	Yes	No	No	Gastric cancer	＜2	≥5 cm	≥0.05 ng/ml	＜10 mg/l	＜10 mg/l	＜3	0	No	internal validation set
638	Male	＜65	＜25 kg/m2	＜3	Yes	No	No	No	No	＜30 g/l	＜5 ng/ml	≥37 U/mL	≥3	Yes	No	No	No	No	Yes	No	No	No	＜3	Yes	Yes	No	Hepatocellular carcinoma	＜2	≥5 cm	≥0.05 ng/ml	＜10 mg/l	≥10 mg/l	＜3	0	No	internal validation set
639	Female	＜65	＜25 kg/m2	＜3	No	Yes	No	No	Yes	≥30 g/l	＜5 ng/ml	＜37 U/mL	＜3	No	No	No	No	No	No	No	No	No	＜3	Yes	No	No	Colorectal cancer	＜2	＜5 cm	＜0.05 ng/ml	＜10 mg/l	≥10 mg/l	＜3	0	No	internal validation set
640	Female	＜65	＜25 kg/m2	≥3	Yes	No	No	Yes	No	≥30 g/l	＜5 ng/ml	≥37 U/mL	＜3	Yes	No	No	No	No	No	Yes	No	No	＜3	No	No	No	Hepatocellular carcinoma	＜2	＜5 cm	≥0.05 ng/ml	＜10 mg/l	＜10 mg/l	＜3	0	No	internal validation set
641	Female	＜65	＜25 kg/m2	＜3	Yes	Yes	No	Yes	No	≥30 g/l	＜5 ng/ml	≥37 U/mL	＜3	Yes	No	No	No	No	No	No	No	No	＜3	No	No	No	Colorectal cancer	＜2	＜5 cm	＜0.05 ng/ml	＜10 mg/l	＜10 mg/l	＜3	0	No	internal validation set
642	Female	＜65	＜25 kg/m2	≥3	Yes	Yes	No	Yes	No	≥30 g/l	＜5 ng/ml	＜37 U/mL	≥3	No	No	No	No	No	Yes	No	No	No	≥3	No	Yes	No	Hepatocellular carcinoma	＜2	＜5 cm	＜0.05 ng/ml	＜10 mg/l	＜10 mg/l	＜3	0	No	internal validation set
643	Female	＜65	＜25 kg/m2	＜3	No	No	No	No	No	≥30 g/l	＜5 ng/ml	＜37 U/mL	≥3	No	No	No	No	No	Yes	No	No	No	＜3	No	Yes	No	Hepatocellular carcinoma	＜2	＜5 cm	＜0.05 ng/ml	＜10 mg/l	＜10 mg/l	＜3	0	No	internal validation set
644	Female	＜65	＜25 kg/m2	≥3	No	Yes	No	No	No	≥30 g/l	＜5 ng/ml	≥37 U/mL	≥3	No	No	No	No	No	Yes	No	No	No	＜3	Yes	No	No	Small intestine tumor	＜2	＜5 cm	＜0.05 ng/ml	＜10 mg/l	＜10 mg/l	≥3	0	No	internal validation set
645	Male	＜65	＜25 kg/m2	≥3	No	Yes	No	No	No	≥30 g/l	＜5 ng/ml	＜37 U/mL	＜3	No	Yes	No	No	No	No	No	No	No	≥3	No	Yes	No	Esophageal cancer	＜2	＜5 cm	＜0.05 ng/ml	＜10 mg/l	＜10 mg/l	＜3	0	No	internal validation set
646	Female	＜65	＜25 kg/m2	≥3	Yes	Yes	No	Yes	No	≥30 g/l	≥5 ng/ml	≥37 U/mL	＜3	No	Yes	No	No	No	No	Yes	No	Yes	≥3	No	No	No	Hepatocellular carcinoma	＜2	＜5 cm	＜0.05 ng/ml	＜10 mg/l	＜10 mg/l	≥3	0	No	internal validation set
647	Female	＜65	＜25 kg/m2	＜3	No	Yes	No	No	No	≥30 g/l	＜5 ng/ml	≥37 U/mL	≥3	No	Yes	No	No	No	No	No	No	No	＜3	Yes	No	No	Esophageal cancer	＜2	＜5 cm	＜0.05 ng/ml	＜10 mg/l	＜10 mg/l	≥3	0	No	internal validation set
648	Female	＜65	＜25 kg/m2	≥3	No	Yes	No	No	No	≥30 g/l	＜5 ng/ml	≥37 U/mL	≥3	No	Yes	Yes	No	No	No	No	No	No	＜3	Yes	No	No	Hepatocellular carcinoma	＜2	＜5 cm	＜0.05 ng/ml	＜10 mg/l	＜10 mg/l	＜3	0	No	internal validation set
649	Female	＜65	＜25 kg/m2	＜3	Yes	Yes	No	Yes	No	≥30 g/l	≥5 ng/ml	＜37 U/mL	≥3	No	Yes	Yes	No	No	No	No	No	Yes	＜3	Yes	No	No	Hepatocellular carcinoma	≥2	＜5 cm	＜0.05 ng/ml	＜10 mg/l	＜10 mg/l	＜3	0	No	internal validation set
650	Female	＜65	＜25 kg/m2	＜3	Yes	No	No	Yes	No	≥30 g/l	≥5 ng/ml	＜37 U/mL	＜3	No	No	Yes	No	No	No	No	No	Yes	＜3	No	Yes	No	Colorectal cancer	＜2	＜5 cm	＜0.05 ng/ml	＜10 mg/l	＜10 mg/l	＜3	0	No	internal validation set
651	Male	＜65	＜25 kg/m2	≥3	No	Yes	Yes	No	No	＜30 g/l	≥5 ng/ml	≥37 U/mL	＜3	No	Yes	Yes	Yes	No	No	No	No	No	＜3	No	No	No	Gastric cancer	＜2	≥5 cm	＜0.05 ng/ml	≥10 mg/l	＜10 mg/l	＜3	0	No	internal validation set
652	Female	＜65	＜25 kg/m2	≥3	No	No	No	No	No	＜30 g/l	＜5 ng/ml	≥37 U/mL	＜3	No	No	Yes	Yes	No	No	No	No	No	≥3	No	No	No	Esophageal cancer	＜2	≥5 cm	＜0.05 ng/ml	≥10 mg/l	＜10 mg/l	＜3	0	No	internal validation set
653	Female	＜65	＜25 kg/m2	≥3	Yes	No	No	No	No	≥30 g/l	≥5 ng/ml	≥37 U/mL	＜3	Yes	No	No	No	Yes	No	No	Yes	No	＜3	No	No	No	Hepatocellular carcinoma	≥2	＜5 cm	＜0.05 ng/ml	＜10 mg/l	＜10 mg/l	＜3	0	No	internal validation set
654	Female	＜65	＜25 kg/m2	≥3	No	Yes	No	No	No	＜30 g/l	＜5 ng/ml	≥37 U/mL	＜3	No	Yes	No	Yes	No	No	Yes	No	No	＜3	No	No	No	Gastric cancer	≥2	≥5 cm	＜0.05 ng/ml	＜10 mg/l	≥10 mg/l	＜3	0	No	internal validation set
655	Female	＜65	＜25 kg/m2	≥3	Yes	No	No	No	No	＜30 g/l	＜5 ng/ml	＜37 U/mL	≥3	Yes	No	No	Yes	No	No	No	No	Yes	＜3	No	Yes	No	Esophageal cancer	＜2	≥5 cm	＜0.05 ng/ml	≥10 mg/l	＜10 mg/l	＜3	0	No	internal validation set
656	Female	＜65	＜25 kg/m2	＜3	Yes	Yes	No	No	Yes	≥30 g/l	≥5 ng/ml	≥37 U/mL	＜3	Yes	Yes	No	No	Yes	No	No	Yes	No	＜3	No	No	No	Esophageal cancer	＜2	＜5 cm	≥0.05 ng/ml	≥10 mg/l	≥10 mg/l	＜3	0	No	internal validation set
657	Male	＜65	＜25 kg/m2	＜3	Yes	No	No	No	Yes	＜30 g/l	≥5 ng/ml	≥37 U/mL	＜3	Yes	No	No	Yes	No	No	No	No	No	≥3	No	No	No	Esophageal cancer	＜2	≥5 cm	≥0.05 ng/ml	＜10 mg/l	≥10 mg/l	＜3	0	No	internal validation set
658	Female	＜65	＜25 kg/m2	＜3	No	No	Yes	Yes	No	≥30 g/l	≥5 ng/ml	≥37 U/mL	＜3	No	No	Yes	No	No	No	No	No	No	≥3	No	No	No	Hepatocellular carcinoma	＜2	＜5 cm	≥0.05 ng/ml	≥10 mg/l	≥10 mg/l	≥3	0	No	internal validation set
659	Male	＜65	＜25 kg/m2	≥3	Yes	Yes	No	Yes	No	＜30 g/l	≥5 ng/ml	＜37 U/mL	＜3	Yes	No	Yes	Yes	No	No	No	No	No	＜3	No	No	No	Gastric cancer	＜2	≥5 cm	＜0.05 ng/ml	＜10 mg/l	≥10 mg/l	＜3	0	No	internal validation set
660	Female	＜65	＜25 kg/m2	＜3	No	Yes	No	No	Yes	≥30 g/l	＜5 ng/ml	＜37 U/mL	＜3	No	No	No	No	No	No	Yes	No	No	＜3	No	No	No	Hepatocellular carcinoma	≥2	＜5 cm	＜0.05 ng/ml	＜10 mg/l	＜10 mg/l	≥3	0	No	internal validation set
661	Male	＜65	＜25 kg/m2	≥3	No	No	No	No	No	＜30 g/l	＜5 ng/ml	＜37 U/mL	＜3	No	No	No	No	No	Yes	No	No	No	≥3	No	No	No	Small intestine tumor	≥2	≥5 cm	＜0.05 ng/ml	＜10 mg/l	＜10 mg/l	≥3	0	No	internal validation set
662	Male	＜65	＜25 kg/m2	≥3	Yes	No	No	Yes	Yes	＜30 g/l	＜5 ng/ml	＜37 U/mL	≥3	No	No	No	No	No	No	No	No	No	≥3	No	No	No	Esophageal cancer	＜2	≥5 cm	≥0.05 ng/ml	＜10 mg/l	≥10 mg/l	＜3	0	No	internal validation set
663	Female	≥65	≥25 kg/m2	≥3	Yes	Yes	No	Yes	No	≥30 g/l	≥5 ng/ml	＜37 U/mL	≥3	No	No	No	No	Yes	No	No	Yes	No	≥3	No	Yes	No	Esophageal cancer	＜2	＜5 cm	≥0.05 ng/ml	＜10 mg/l	≥10 mg/l	＜3	0	No	internal validation set
664	Female	＜65	＜25 kg/m2	≥3	Yes	Yes	No	Yes	No	≥30 g/l	＜5 ng/ml	＜37 U/mL	≥3	No	No	No	No	Yes	Yes	No	Yes	No	≥3	Yes	Yes	No	Colorectal cancer	＜2	＜5 cm	＜0.05 ng/ml	＜10 mg/l	≥10 mg/l	≥3	0	No	internal validation set
665	Female	＜65	＜25 kg/m2	≥3	No	Yes	No	Yes	Yes	≥30 g/l	≥5 ng/ml	＜37 U/mL	≥3	No	Yes	No	No	No	Yes	No	No	No	≥3	No	No	No	Esophageal cancer	＜2	＜5 cm	≥0.05 ng/ml	＜10 mg/l	＜10 mg/l	＜3	0	No	internal validation set
666	Female	≥65	≥25 kg/m2	≥3	Yes	Yes	No	No	No	≥30 g/l	≥5 ng/ml	＜37 U/mL	＜3	No	Yes	Yes	No	Yes	Yes	No	Yes	No	＜3	Yes	No	No	Small intestine tumor	＜2	＜5 cm	＜0.05 ng/ml	＜10 mg/l	＜10 mg/l	≥3	0	No	internal validation set
667	Male	＜65	＜25 kg/m2	≥3	Yes	Yes	Yes	No	No	＜30 g/l	＜5 ng/ml	＜37 U/mL	＜3	No	Yes	No	No	No	No	No	No	No	≥3	No	No	No	Pancreatic cancer	＜2	≥5 cm	＜0.05 ng/ml	＜10 mg/l	＜10 mg/l	＜3	0	No	internal validation set
668	Female	＜65	＜25 kg/m2	＜3	Yes	No	No	Yes	No	≥30 g/l	≥5 ng/ml	＜37 U/mL	＜3	No	No	No	No	No	No	No	No	No	＜3	No	No	No	Hepatocellular carcinoma	＜2	＜5 cm	＜0.05 ng/ml	＜10 mg/l	＜10 mg/l	＜3	0	No	internal validation set
669	Male	＜65	＜25 kg/m2	＜3	Yes	No	Yes	No	No	＜30 g/l	＜5 ng/ml	＜37 U/mL	＜3	No	No	Yes	No	Yes	Yes	Yes	Yes	No	≥3	Yes	Yes	No	Hepatocellular carcinoma	＜2	≥5 cm	＜0.05 ng/ml	＜10 mg/l	＜10 mg/l	＜3	0	No	internal validation set
670	Female	＜65	＜25 kg/m2	＜3	Yes	Yes	No	No	No	≥30 g/l	≥5 ng/ml	＜37 U/mL	＜3	No	Yes	Yes	No	Yes	Yes	Yes	Yes	No	＜3	No	Yes	No	Colorectal cancer	＜2	＜5 cm	＜0.05 ng/ml	＜10 mg/l	＜10 mg/l	＜3	0	No	internal validation set
671	Male	＜65	＜25 kg/m2	≥3	Yes	No	No	No	No	＜30 g/l	＜5 ng/ml	＜37 U/mL	＜3	No	No	No	No	No	Yes	No	No	No	≥3	No	No	No	Colorectal cancer	＜2	≥5 cm	＜0.05 ng/ml	＜10 mg/l	＜10 mg/l	＜3	0	No	internal validation set
672	Female	＜65	＜25 kg/m2	＜3	Yes	No	No	No	No	≥30 g/l	≥5 ng/ml	＜37 U/mL	≥3	No	No	No	No	No	No	No	No	No	＜3	No	Yes	No	Hepatocellular carcinoma	＜2	＜5 cm	＜0.05 ng/ml	＜10 mg/l	＜10 mg/l	＜3	0	No	internal validation set
673	Female	≥65	≥25 kg/m2	＜3	Yes	No	No	No	No	≥30 g/l	≥5 ng/ml	＜37 U/mL	≥3	No	No	No	No	No	No	No	No	No	＜3	No	No	No	Hepatocellular carcinoma	＜2	＜5 cm	＜0.05 ng/ml	＜10 mg/l	＜10 mg/l	≥3	0	No	internal validation set
674	Male	＜65	＜25 kg/m2	＜3	No	No	Yes	No	No	＜30 g/l	＜5 ng/ml	＜37 U/mL	≥3	No	No	No	Yes	No	No	No	No	No	≥3	No	No	No	Pancreatic cancer	＜2	≥5 cm	＜0.05 ng/ml	≥10 mg/l	＜10 mg/l	＜3	0	No	internal validation set
675	Female	＜65	＜25 kg/m2	≥3	Yes	Yes	Yes	No	No	≥30 g/l	≥5 ng/ml	≥37 U/mL	＜3	No	Yes	No	No	No	No	No	No	No	＜3	No	No	No	Small intestine tumor	＜2	＜5 cm	＜0.05 ng/ml	＜10 mg/l	＜10 mg/l	＜3	0	No	internal validation set
676	Female	≥65	≥25 kg/m2	＜3	No	Yes	No	No	No	≥30 g/l	＜5 ng/ml	＜37 U/mL	＜3	No	Yes	Yes	No	Yes	No	No	Yes	No	≥3	No	No	No	Hepatocellular carcinoma	＜2	＜5 cm	＜0.05 ng/ml	≥10 mg/l	＜10 mg/l	＜3	0	No	internal validation set
677	Female	≥65	≥25 kg/m2	＜3	No	No	No	No	No	≥30 g/l	＜5 ng/ml	＜37 U/mL	＜3	No	No	No	No	Yes	No	No	Yes	No	≥3	No	Yes	No	Hepatocellular carcinoma	＜2	＜5 cm	＜0.05 ng/ml	＜10 mg/l	≥10 mg/l	≥3	0	No	internal validation set
678	Female	＜65	＜25 kg/m2	≥3	No	Yes	No	No	Yes	≥30 g/l	＜5 ng/ml	≥37 U/mL	＜3	No	Yes	No	No	No	No	No	No	No	≥3	No	No	No	Small intestine tumor	≥2	＜5 cm	＜0.05 ng/ml	＜10 mg/l	≥10 mg/l	≥3	0	No	internal validation set
679	Female	＜65	＜25 kg/m2	≥3	No	Yes	No	No	No	≥30 g/l	＜5 ng/ml	≥37 U/mL	≥3	No	Yes	No	No	Yes	No	No	Yes	No	＜3	No	No	No	Esophageal cancer	≥2	＜5 cm	＜0.05 ng/ml	≥10 mg/l	＜10 mg/l	＜3	0	No	internal validation set
680	Male	＜65	＜25 kg/m2	≥3	No	Yes	No	Yes	Yes	＜30 g/l	≥5 ng/ml	≥37 U/mL	＜3	No	Yes	No	Yes	No	No	No	No	Yes	≥3	No	No	Yes	Esophageal cancer	≥2	≥5 cm	≥0.05 ng/ml	≥10 mg/l	＜10 mg/l	＜3	0	No	internal validation set
681	Male	＜65	＜25 kg/m2	＜3	Yes	No	No	Yes	Yes	＜30 g/l	≥5 ng/ml	＜37 U/mL	＜3	Yes	No	No	Yes	No	No	No	No	Yes	＜3	No	No	Yes	Gastric cancer	≥2	≥5 cm	＜0.05 ng/ml	≥10 mg/l	＜10 mg/l	＜3	0	No	internal validation set
682	Male	＜65	＜25 kg/m2	＜3	No	Yes	No	No	No	＜30 g/l	＜5 ng/ml	≥37 U/mL	＜3	No	Yes	No	Yes	Yes	No	No	Yes	No	＜3	No	Yes	Yes	Colorectal cancer	＜2	≥5 cm	≥0.05 ng/ml	＜10 mg/l	≥10 mg/l	＜3	0	No	internal validation set
683	Female	＜65	＜25 kg/m2	≥3	Yes	Yes	No	Yes	No	≥30 g/l	＜5 ng/ml	＜37 U/mL	≥3	Yes	Yes	No	No	No	No	No	No	No	＜3	No	Yes	No	Colorectal cancer	＜2	＜5 cm	＜0.05 ng/ml	＜10 mg/l	≥10 mg/l	≥3	0	No	internal validation set
684	Female	＜65	＜25 kg/m2	＜3	No	No	No	No	Yes	≥30 g/l	＜5 ng/ml	＜37 U/mL	≥3	No	No	Yes	No	No	No	No	No	No	＜3	No	No	No	Colorectal cancer	＜2	＜5 cm	＜0.05 ng/ml	≥10 mg/l	＜10 mg/l	＜3	0	No	internal validation set
685	Female	＜65	＜25 kg/m2	＜3	Yes	Yes	No	No	No	≥30 g/l	＜5 ng/ml	＜37 U/mL	≥3	No	No	Yes	No	No	No	Yes	No	No	＜3	No	Yes	No	Colorectal cancer	＜2	＜5 cm	＜0.05 ng/ml	≥10 mg/l	＜10 mg/l	≥3	0	No	internal validation set
686	Female	＜65	＜25 kg/m2	＜3	Yes	No	No	No	No	≥30 g/l	＜5 ng/ml	＜37 U/mL	＜3	No	No	Yes	No	Yes	Yes	No	Yes	No	＜3	No	Yes	No	Gastric cancer	＜2	＜5 cm	＜0.05 ng/ml	＜10 mg/l	＜10 mg/l	＜3	0	No	internal validation set
687	Male	＜65	＜25 kg/m2	≥3	No	Yes	No	No	No	＜30 g/l	＜5 ng/ml	≥37 U/mL	＜3	No	No	Yes	No	No	Yes	No	No	No	≥3	No	No	Yes	Small intestine tumor	＜2	≥5 cm	≥0.05 ng/ml	＜10 mg/l	＜10 mg/l	≥3	0	No	internal validation set
688	Female	＜65	＜25 kg/m2	＜3	No	No	No	No	No	≥30 g/l	＜5 ng/ml	≥37 U/mL	＜3	No	No	No	No	Yes	Yes	No	Yes	No	＜3	No	Yes	No	Gastric cancer	＜2	＜5 cm	＜0.05 ng/ml	＜10 mg/l	＜10 mg/l	＜3	0	No	internal validation set
689	Female	＜65	＜25 kg/m2	≥3	Yes	No	No	No	No	≥30 g/l	＜5 ng/ml	≥37 U/mL	＜3	No	No	No	No	No	No	Yes	No	No	＜3	No	Yes	No	Pancreatic cancer	＜2	＜5 cm	＜0.05 ng/ml	＜10 mg/l	＜10 mg/l	≥3	0	No	internal validation set
690	Female	＜65	＜25 kg/m2	＜3	Yes	Yes	No	No	No	≥30 g/l	＜5 ng/ml	＜37 U/mL	≥3	No	No	No	No	No	No	No	No	No	＜3	No	No	No	Pancreatic cancer	＜2	＜5 cm	＜0.05 ng/ml	＜10 mg/l	＜10 mg/l	＜3	0	No	internal validation set
691	Male	＜65	＜25 kg/m2	≥3	Yes	Yes	Yes	No	No	＜30 g/l	＜5 ng/ml	＜37 U/mL	≥3	No	No	No	No	No	Yes	No	No	No	≥3	No	Yes	Yes	Small intestine tumor	＜2	≥5 cm	＜0.05 ng/ml	＜10 mg/l	＜10 mg/l	＜3	0	No	internal validation set
692	Male	≥65	≥25 kg/m2	＜3	Yes	Yes	Yes	No	No	＜30 g/l	≥5 ng/ml	＜37 U/mL	≥3	Yes	No	No	No	No	No	No	No	No	＜3	No	No	Yes	Hepatocellular carcinoma	＜2	≥5 cm	＜0.05 ng/ml	＜10 mg/l	＜10 mg/l	＜3	0	No	internal validation set
693	Male	≥65	＜25 kg/m2	≥3	Yes	No	Yes	No	No	＜30 g/l	＜5 ng/ml	＜37 U/mL	＜3	Yes	No	Yes	No	No	Yes	No	No	No	＜3	No	No	Yes	Hepatocellular carcinoma	＜2	≥5 cm	＜0.05 ng/ml	＜10 mg/l	＜10 mg/l	＜3	0	No	internal validation set
694	Female	＜65	＜25 kg/m2	＜3	Yes	Yes	No	No	No	≥30 g/l	＜5 ng/ml	＜37 U/mL	＜3	Yes	Yes	Yes	No	No	No	No	No	No	＜3	No	Yes	No	Esophageal cancer	＜2	＜5 cm	＜0.05 ng/ml	＜10 mg/l	＜10 mg/l	＜3	0	No	internal validation set
695	Female	≥65	＜25 kg/m2	＜3	No	No	No	No	No	≥30 g/l	≥5 ng/ml	＜37 U/mL	＜3	No	No	Yes	No	No	No	Yes	No	No	＜3	No	Yes	No	Hepatocellular carcinoma	＜2	＜5 cm	＜0.05 ng/ml	＜10 mg/l	＜10 mg/l	≥3	0	No	internal validation set
696	Female	＜65	＜25 kg/m2	＜3	No	No	No	No	No	≥30 g/l	＜5 ng/ml	≥37 U/mL	＜3	No	No	Yes	No	No	No	No	No	No	＜3	No	No	No	Hepatocellular carcinoma	≥2	＜5 cm	＜0.05 ng/ml	＜10 mg/l	＜10 mg/l	＜3	0	No	internal validation set
697	Female	＜65	＜25 kg/m2	＜3	No	No	No	Yes	No	≥30 g/l	＜5 ng/ml	≥37 U/mL	＜3	No	No	No	No	Yes	No	No	No	No	＜3	No	Yes	No	Pancreatic cancer	＜2	＜5 cm	＜0.05 ng/ml	＜10 mg/l	＜10 mg/l	＜3	0	No	internal validation set
698	Male	＜65	＜25 kg/m2	≥3	No	Yes	No	No	No	＜30 g/l	≥5 ng/ml	≥37 U/mL	＜3	No	Yes	Yes	Yes	Yes	No	No	No	No	≥3	No	No	No	Gastric cancer	＜2	≥5 cm	＜0.05 ng/ml	＜10 mg/l	＜10 mg/l	＜3	0	No	internal validation set
699	Male	＜65	＜25 kg/m2	＜3	Yes	No	No	Yes	No	＜30 g/l	＜5 ng/ml	≥37 U/mL	＜3	Yes	No	No	Yes	No	No	No	No	Yes	≥3	No	No	No	Esophageal cancer	≥2	≥5 cm	≥0.05 ng/ml	＜10 mg/l	＜10 mg/l	≥3	0	No	internal validation set
700	Male	＜65	＜25 kg/m2	＜3	Yes	No	No	Yes	No	＜30 g/l	≥5 ng/ml	＜37 U/mL	＜3	Yes	No	No	Yes	No	No	No	No	Yes	＜3	No	No	No	Hepatocellular carcinoma	≥2	≥5 cm	＜0.05 ng/ml	＜10 mg/l	≥10 mg/l	≥3	0	No	internal validation set
701	Female	＜65	＜25 kg/m2	≥3	No	Yes	No	No	No	≥30 g/l	＜5 ng/ml	＜37 U/mL	＜3	No	Yes	No	No	No	No	No	No	No	＜3	No	No	No	Esophageal cancer	＜2	＜5 cm	＜0.05 ng/ml	＜10 mg/l	≥10 mg/l	≥3	0	No	internal validation set
702	Female	＜65	＜25 kg/m2	＜3	Yes	No	No	No	Yes	≥30 g/l	≥5 ng/ml	≥37 U/mL	＜3	No	No	No	No	No	No	No	No	No	＜3	No	Yes	No	Hepatocellular carcinoma	＜2	＜5 cm	≥0.05 ng/ml	＜10 mg/l	＜10 mg/l	＜3	0	No	internal validation set
703	Female	＜65	＜25 kg/m2	≥3	Yes	Yes	No	No	No	≥30 g/l	≥5 ng/ml	＜37 U/mL	≥3	No	Yes	No	No	No	No	No	No	No	＜3	No	No	No	Pancreatic cancer	＜2	＜5 cm	＜0.05 ng/ml	＜10 mg/l	＜10 mg/l	＜3	0	No	internal validation set
704	Female	＜65	＜25 kg/m2	≥3	Yes	Yes	No	Yes	Yes	≥30 g/l	≥5 ng/ml	≥37 U/mL	≥3	No	Yes	No	No	No	No	Yes	No	Yes	＜3	No	No	No	Hepatocellular carcinoma	＜2	＜5 cm	≥0.05 ng/ml	≥10 mg/l	≥10 mg/l	≥3	0	No	internal validation set
705	Female	≥65	≥25 kg/m2	≥3	Yes	No	No	No	Yes	≥30 g/l	≥5 ng/ml	＜37 U/mL	≥3	No	No	Yes	No	No	No	Yes	No	No	＜3	No	No	No	Hepatocellular carcinoma	＜2	＜5 cm	＜0.05 ng/ml	≥10 mg/l	≥10 mg/l	＜3	0	No	internal validation set
706	Male	≥65	≥25 kg/m2	≥3	Yes	Yes	No	No	Yes	＜30 g/l	≥5 ng/ml	＜37 U/mL	＜3	No	Yes	No	Yes	No	No	No	No	Yes	≥3	No	No	No	Cholangiocarcinoma	＜2	≥5 cm	＜0.05 ng/ml	＜10 mg/l	＜10 mg/l	＜3	0	No	internal validation set
707	Female	＜65	＜25 kg/m2	≥3	Yes	No	No	No	Yes	≥30 g/l	≥5 ng/ml	＜37 U/mL	＜3	No	No	No	No	Yes	No	No	Yes	Yes	＜3	No	Yes	No	Colorectal cancer	＜2	＜5 cm	＜0.05 ng/ml	＜10 mg/l	＜10 mg/l	≥3	0	No	internal validation set
708	Male	＜65	＜25 kg/m2	＜3	No	No	Yes	No	No	＜30 g/l	＜5 ng/ml	＜37 U/mL	＜3	No	No	No	Yes	Yes	No	No	Yes	No	≥3	No	No	No	Gastric cancer	＜2	≥5 cm	＜0.05 ng/ml	≥10 mg/l	＜10 mg/l	≥3	0	No	internal validation set
709	Female	＜65	＜25 kg/m2	＜3	No	No	No	No	No	≥30 g/l	≥5 ng/ml	＜37 U/mL	＜3	No	No	No	No	No	No	No	No	No	＜3	No	No	No	Esophageal cancer	＜2	＜5 cm	＜0.05 ng/ml	＜10 mg/l	＜10 mg/l	＜3	0	No	internal validation set
710	Male	＜65	＜25 kg/m2	≥3	Yes	No	No	No	No	＜30 g/l	＜5 ng/ml	＜37 U/mL	＜3	No	No	No	Yes	Yes	Yes	No	Yes	No	＜3	No	No	No	Gastric cancer	＜2	≥5 cm	＜0.05 ng/ml	＜10 mg/l	＜10 mg/l	＜3	0	No	internal validation set
711	Female	＜65	＜25 kg/m2	＜3	Yes	Yes	No	No	No	≥30 g/l	≥5 ng/ml	≥37 U/mL	＜3	Yes	Yes	Yes	No	No	No	No	No	No	＜3	No	No	No	Esophageal cancer	＜2	＜5 cm	≥0.05 ng/ml	≥10 mg/l	＜10 mg/l	＜3	0	No	internal validation set
712	Female	≥65	≥25 kg/m2	＜3	Yes	No	No	No	No	≥30 g/l	＜5 ng/ml	≥37 U/mL	≥3	Yes	No	Yes	No	No	Yes	No	No	No	＜3	No	No	No	Pancreatic cancer	＜2	＜5 cm	＜0.05 ng/ml	＜10 mg/l	＜10 mg/l	＜3	1	No	internal validation set
713	Male	＜65	＜25 kg/m2	≥3	No	Yes	No	No	No	＜30 g/l	≥5 ng/ml	＜37 U/mL	≥3	No	No	Yes	Yes	No	No	No	No	No	＜3	No	No	No	Small intestine tumor	＜2	≥5 cm	＜0.05 ng/ml	＜10 mg/l	＜10 mg/l	＜3	0	No	internal validation set
714	Female	≥65	≥25 kg/m2	＜3	Yes	Yes	No	No	No	≥30 g/l	≥5 ng/ml	＜37 U/mL	≥3	Yes	No	Yes	No	No	No	No	No	No	＜3	No	No	No	Small intestine tumor	＜2	＜5 cm	＜0.05 ng/ml	＜10 mg/l	＜10 mg/l	＜3	0	No	internal validation set
715	Female	＜65	＜25 kg/m2	≥3	No	No	No	No	No	≥30 g/l	＜5 ng/ml	＜37 U/mL	≥3	No	No	No	No	No	Yes	No	No	Yes	＜3	No	Yes	No	Gastric cancer	＜2	＜5 cm	＜0.05 ng/ml	＜10 mg/l	≥10 mg/l	≥3	0	No	internal validation set
716	Female	＜65	＜25 kg/m2	≥3	No	No	No	No	No	≥30 g/l	＜5 ng/ml	＜37 U/mL	≥3	No	No	No	No	Yes	No	No	Yes	No	＜3	No	Yes	No	Cholangiocarcinoma	＜2	＜5 cm	＜0.05 ng/ml	＜10 mg/l	≥10 mg/l	＜3	0	No	internal validation set
717	Female	＜65	＜25 kg/m2	＜3	No	No	Yes	No	No	≥30 g/l	＜5 ng/ml	＜37 U/mL	≥3	No	No	No	No	No	No	No	No	No	＜3	No	No	No	Esophageal cancer	＜2	＜5 cm	＜0.05 ng/ml	＜10 mg/l	≥10 mg/l	＜3	0	No	internal validation set
718	Female	＜65	＜25 kg/m2	≥3	Yes	Yes	No	Yes	Yes	≥30 g/l	＜5 ng/ml	＜37 U/mL	≥3	Yes	Yes	Yes	No	No	Yes	No	No	Yes	＜3	No	No	No	Small intestine tumor	≥2	＜5 cm	＜0.05 ng/ml	＜10 mg/l	＜10 mg/l	≥3	0	No	internal validation set
719	Female	＜65	＜25 kg/m2	＜3	Yes	No	Yes	Yes	Yes	≥30 g/l	≥5 ng/ml	＜37 U/mL	≥3	Yes	No	Yes	No	Yes	Yes	No	Yes	Yes	＜3	No	No	No	Gastric cancer	＜2	＜5 cm	＜0.05 ng/ml	＜10 mg/l	＜10 mg/l	＜3	0	No	internal validation set
720	Female	＜65	＜25 kg/m2	＜3	Yes	No	No	Yes	No	≥30 g/l	＜5 ng/ml	＜37 U/mL	≥3	Yes	No	No	No	No	Yes	Yes	No	Yes	＜3	No	No	No	Gastric cancer	＜2	＜5 cm	＜0.05 ng/ml	＜10 mg/l	≥10 mg/l	≥3	0	No	internal validation set
721	Female	＜65	＜25 kg/m2	≥3	Yes	Yes	No	Yes	Yes	≥30 g/l	≥5 ng/ml	≥37 U/mL	＜3	No	Yes	No	No	No	No	No	No	Yes	＜3	Yes	No	No	Hepatocellular carcinoma	＜2	＜5 cm	＜0.05 ng/ml	＜10 mg/l	≥10 mg/l	≥3	0	No	internal validation set
722	Male	＜65	＜25 kg/m2	≥3	No	No	No	No	No	＜30 g/l	≥5 ng/ml	≥37 U/mL	＜3	No	No	No	No	No	No	No	No	No	≥3	No	No	No	Cholangiocarcinoma	≥2	≥5 cm	＜0.05 ng/ml	＜10 mg/l	＜10 mg/l	＜3	0	No	internal validation set
723	Male	≥65	＜25 kg/m2	≥3	No	No	No	Yes	Yes	＜30 g/l	≥5 ng/ml	＜37 U/mL	＜3	No	No	No	No	No	No	No	No	Yes	＜3	No	Yes	No	Gastric cancer	＜2	≥5 cm	＜0.05 ng/ml	＜10 mg/l	＜10 mg/l	＜3	0	No	internal validation set
724	Male	≥65	＜25 kg/m2	＜3	No	Yes	Yes	Yes	No	＜30 g/l	≥5 ng/ml	＜37 U/mL	＜3	No	Yes	No	No	No	No	No	No	Yes	＜3	Yes	No	No	Colorectal cancer	≥2	≥5 cm	＜0.05 ng/ml	＜10 mg/l	≥10 mg/l	≥3	0	No	internal validation set
725	Female	＜65	＜25 kg/m2	≥3	No	No	Yes	No	No	≥30 g/l	＜5 ng/ml	＜37 U/mL	≥3	No	No	No	No	No	No	No	No	No	＜3	Yes	Yes	No	Small intestine tumor	≥2	＜5 cm	＜0.05 ng/ml	＜10 mg/l	＜10 mg/l	＜3	0	No	internal validation set
726	Female	＜65	＜25 kg/m2	≥3	Yes	Yes	Yes	No	Yes	≥30 g/l	≥5 ng/ml	＜37 U/mL	＜3	No	Yes	No	No	No	No	Yes	No	No	＜3	No	No	No	Colorectal cancer	＜2	＜5 cm	＜0.05 ng/ml	＜10 mg/l	≥10 mg/l	＜3	0	No	internal validation set
727	Female	＜65	＜25 kg/m2	≥3	No	No	No	No	Yes	≥30 g/l	≥5 ng/ml	＜37 U/mL	＜3	No	No	No	No	No	No	No	No	No	＜3	Yes	No	No	Hepatocellular carcinoma	≥2	＜5 cm	＜0.05 ng/ml	＜10 mg/l	＜10 mg/l	＜3	0	No	internal validation set
728	Female	＜65	＜25 kg/m2	≥3	No	Yes	No	No	No	≥30 g/l	≥5 ng/ml	＜37 U/mL	＜3	No	Yes	Yes	No	Yes	Yes	No	Yes	No	＜3	Yes	No	No	Small intestine tumor	≥2	＜5 cm	＜0.05 ng/ml	＜10 mg/l	＜10 mg/l	≥3	0	No	internal validation set
729	Male	＜65	＜25 kg/m2	≥3	Yes	Yes	No	No	No	＜30 g/l	＜5 ng/ml	＜37 U/mL	＜3	No	Yes	Yes	No	Yes	Yes	No	No	No	＜3	No	No	No	Cholangiocarcinoma	＜2	≥5 cm	＜0.05 ng/ml	＜10 mg/l	＜10 mg/l	＜3	0	No	internal validation set
730	Female	＜65	＜25 kg/m2	≥3	No	No	No	No	No	≥30 g/l	≥5 ng/ml	＜37 U/mL	＜3	No	No	Yes	No	No	No	No	No	No	＜3	No	No	No	Small intestine tumor	＜2	＜5 cm	＜0.05 ng/ml	≥10 mg/l	＜10 mg/l	≥3	0	No	internal validation set
731	Female	＜65	＜25 kg/m2	＜3	Yes	Yes	No	No	No	≥30 g/l	＜5 ng/ml	＜37 U/mL	＜3	No	Yes	Yes	No	No	No	No	No	No	＜3	No	No	No	Small intestine tumor	＜2	＜5 cm	＜0.05 ng/ml	＜10 mg/l	＜10 mg/l	＜3	0	No	internal validation set
732	Female	＜65	＜25 kg/m2	≥3	Yes	No	No	No	No	≥30 g/l	＜5 ng/ml	＜37 U/mL	＜3	No	No	No	No	No	Yes	No	No	No	＜3	No	No	No	Pancreatic cancer	＜2	＜5 cm	≥0.05 ng/ml	≥10 mg/l	＜10 mg/l	≥3	0	No	internal validation set
733	Male	＜65	≥25 kg/m2	≥3	Yes	Yes	No	No	No	＜30 g/l	＜5 ng/ml	＜37 U/mL	≥3	No	Yes	Yes	Yes	Yes	No	No	No	No	＜3	No	No	No	Pancreatic cancer	＜2	≥5 cm	≥0.05 ng/ml	≥10 mg/l	＜10 mg/l	＜3	1	No	internal validation set
734	Male	＜65	≥25 kg/m2	≥3	No	No	No	No	Yes	＜30 g/l	＜5 ng/ml	＜37 U/mL	＜3	No	No	Yes	Yes	Yes	No	No	Yes	No	≥3	No	No	No	Cholangiocarcinoma	＜2	≥5 cm	≥0.05 ng/ml	＜10 mg/l	＜10 mg/l	≥3	0	No	internal validation set
735	Male	＜65	＜25 kg/m2	≥3	No	No	Yes	No	Yes	＜30 g/l	≥5 ng/ml	＜37 U/mL	＜3	No	No	Yes	Yes	Yes	No	Yes	Yes	No	≥3	No	No	No	Small intestine tumor	＜2	≥5 cm	＜0.05 ng/ml	≥10 mg/l	＜10 mg/l	＜3	0	No	internal validation set
736	Female	≥65	≥25 kg/m2	＜3	Yes	Yes	No	No	No	≥30 g/l	≥5 ng/ml	＜37 U/mL	＜3	Yes	No	No	No	No	No	Yes	No	No	＜3	No	No	No	Colorectal cancer	＜2	＜5 cm	＜0.05 ng/ml	≥10 mg/l	＜10 mg/l	＜3	0	No	internal validation set
737	Female	＜65	＜25 kg/m2	＜3	Yes	No	No	No	No	≥30 g/l	＜5 ng/ml	＜37 U/mL	≥3	Yes	No	No	No	No	No	No	No	No	＜3	No	No	No	Colorectal cancer	＜2	＜5 cm	＜0.05 ng/ml	＜10 mg/l	＜10 mg/l	≥3	0	No	internal validation set
738	Female	＜65	＜25 kg/m2	≥3	Yes	No	No	Yes	Yes	≥30 g/l	≥5 ng/ml	＜37 U/mL	＜3	Yes	No	No	No	No	No	No	No	No	＜3	No	No	No	Gastric cancer	＜2	＜5 cm	＜0.05 ng/ml	≥10 mg/l	＜10 mg/l	≥3	0	No	internal validation set
739	Female	＜65	＜25 kg/m2	＜3	No	No	No	Yes	Yes	≥30 g/l	＜5 ng/ml	＜37 U/mL	＜3	No	No	No	No	No	No	No	No	Yes	＜3	No	No	No	Colorectal cancer	＜2	＜5 cm	＜0.05 ng/ml	＜10 mg/l	＜10 mg/l	≥3	0	No	internal validation set
740	Male	＜65	＜25 kg/m2	＜3	No	No	No	No	Yes	＜30 g/l	≥5 ng/ml	≥37 U/mL	＜3	No	No	No	Yes	Yes	No	No	Yes	No	≥3	No	No	No	Gastric cancer	＜2	≥5 cm	＜0.05 ng/ml	≥10 mg/l	＜10 mg/l	＜3	0	No	internal validation set
741	Male	＜65	＜25 kg/m2	≥3	Yes	No	No	No	No	＜30 g/l	≥5 ng/ml	＜37 U/mL	＜3	Yes	No	No	Yes	No	No	No	No	No	≥3	No	No	No	Cholangiocarcinoma	＜2	≥5 cm	＜0.05 ng/ml	≥10 mg/l	＜10 mg/l	＜3	0	No	internal validation set
742	Male	＜65	＜25 kg/m2	＜3	Yes	No	No	No	No	＜30 g/l	＜5 ng/ml	＜37 U/mL	＜3	Yes	No	No	No	No	No	No	No	No	＜3	No	No	No	Small intestine tumor	＜2	≥5 cm	＜0.05 ng/ml	＜10 mg/l	＜10 mg/l	＜3	0	No	internal validation set
743	Female	＜65	＜25 kg/m2	＜3	No	Yes	No	Yes	No	≥30 g/l	＜5 ng/ml	＜37 U/mL	＜3	No	No	No	No	No	No	No	No	Yes	＜3	No	No	No	Gastric cancer	＜2	＜5 cm	＜0.05 ng/ml	＜10 mg/l	≥10 mg/l	＜3	0	No	internal validation set
744	Female	＜65	＜25 kg/m2	＜3	Yes	No	No	Yes	No	≥30 g/l	＜5 ng/ml	＜37 U/mL	≥3	Yes	No	No	No	No	No	No	No	Yes	＜3	No	No	No	Pancreatic cancer	≥2	＜5 cm	＜0.05 ng/ml	≥10 mg/l	≥10 mg/l	＜3	0	No	internal validation set
745	Female	＜65	＜25 kg/m2	＜3	Yes	No	No	No	No	≥30 g/l	＜5 ng/ml	≥37 U/mL	＜3	Yes	No	No	No	No	No	No	No	No	＜3	No	No	No	Esophageal cancer	≥2	＜5 cm	＜0.05 ng/ml	≥10 mg/l	＜10 mg/l	＜3	0	No	internal validation set
746	Female	＜65	＜25 kg/m2	≥3	No	No	No	Yes	No	≥30 g/l	＜5 ng/ml	≥37 U/mL	＜3	No	No	No	No	No	No	No	No	Yes	＜3	No	No	No	Esophageal cancer	＜2	＜5 cm	＜0.05 ng/ml	＜10 mg/l	＜10 mg/l	≥3	0	No	internal validation set
747	Female	＜65	＜25 kg/m2	≥3	No	No	No	Yes	No	≥30 g/l	＜5 ng/ml	≥37 U/mL	＜3	No	No	No	No	No	Yes	No	No	Yes	＜3	No	No	No	Cholangiocarcinoma	＜2	＜5 cm	＜0.05 ng/ml	＜10 mg/l	＜10 mg/l	≥3	0	No	internal validation set
748	Male	＜65	＜25 kg/m2	≥3	No	No	Yes	No	No	＜30 g/l	＜5 ng/ml	＜37 U/mL	＜3	No	No	No	No	Yes	Yes	No	Yes	No	＜3	No	No	Yes	Pancreatic cancer	＜2	≥5 cm	＜0.05 ng/ml	＜10 mg/l	＜10 mg/l	＜3	0	No	internal validation set
749	Male	＜65	＜25 kg/m2	≥3	Yes	Yes	No	No	No	＜30 g/l	＜5 ng/ml	≥37 U/mL	＜3	Yes	Yes	No	No	No	No	No	No	Yes	＜3	No	No	No	Small intestine tumor	≥2	≥5 cm	＜0.05 ng/ml	＜10 mg/l	＜10 mg/l	≥3	0	No	internal validation set
750	Male	＜65	＜25 kg/m2	＜3	No	No	No	No	No	＜30 g/l	＜5 ng/ml	≥37 U/mL	＜3	No	No	Yes	No	No	Yes	No	No	Yes	＜3	No	Yes	No	Pancreatic cancer	＜2	≥5 cm	≥0.05 ng/ml	＜10 mg/l	＜10 mg/l	≥3	0	No	internal validation set
751	Female	＜65	＜25 kg/m2	≥3	No	No	No	No	No	≥30 g/l	＜5 ng/ml	≥37 U/mL	＜3	No	No	Yes	No	No	No	Yes	No	No	＜3	No	Yes	No	Cholangiocarcinoma	＜2	＜5 cm	≥0.05 ng/ml	＜10 mg/l	＜10 mg/l	＜3	0	No	internal validation set
752	Female	＜65	＜25 kg/m2	≥3	No	Yes	No	No	No	≥30 g/l	＜5 ng/ml	＜37 U/mL	＜3	No	Yes	No	No	Yes	Yes	No	Yes	No	＜3	No	No	No	Small intestine tumor	＜2	＜5 cm	＜0.05 ng/ml	＜10 mg/l	＜10 mg/l	＜3	0	No	internal validation set
753	Female	＜65	＜25 kg/m2	≥3	No	No	No	No	No	≥30 g/l	＜5 ng/ml	≥37 U/mL	＜3	No	No	No	No	No	No	No	No	No	＜3	No	Yes	No	Cholangiocarcinoma	＜2	＜5 cm	＜0.05 ng/ml	＜10 mg/l	＜10 mg/l	＜3	0	No	internal validation set
754	Female	＜65	＜25 kg/m2	≥3	Yes	Yes	No	No	Yes	≥30 g/l	＜5 ng/ml	≥37 U/mL	≥3	Yes	Yes	No	No	No	Yes	No	No	No	＜3	No	No	No	Small intestine tumor	＜2	＜5 cm	≥0.05 ng/ml	＜10 mg/l	＜10 mg/l	＜3	0	No	internal validation set
755	Male	＜65	＜25 kg/m2	≥3	Yes	Yes	No	No	Yes	＜30 g/l	＜5 ng/ml	＜37 U/mL	≥3	Yes	No	Yes	Yes	No	No	No	No	No	≥3	Yes	No	No	Colorectal cancer	＜2	≥5 cm	＜0.05 ng/ml	＜10 mg/l	＜10 mg/l	＜3	0	No	internal validation set
756	Female	＜65	＜25 kg/m2	≥3	No	Yes	No	No	No	≥30 g/l	＜5 ng/ml	＜37 U/mL	≥3	No	No	No	No	No	No	No	No	No	＜3	No	No	No	Hepatocellular carcinoma	＜2	＜5 cm	≥0.05 ng/ml	＜10 mg/l	＜10 mg/l	≥3	0	No	internal validation set
757	Female	≥65	≥25 kg/m2	≥3	No	Yes	Yes	No	No	≥30 g/l	≥5 ng/ml	＜37 U/mL	＜3	No	No	No	No	No	Yes	No	No	No	＜3	No	No	No	Pancreatic cancer	＜2	＜5 cm	＜0.05 ng/ml	＜10 mg/l	＜10 mg/l	＜3	1	No	internal validation set
758	Female	＜65	＜25 kg/m2	＜3	Yes	Yes	No	No	Yes	≥30 g/l	≥5 ng/ml	＜37 U/mL	＜3	No	Yes	Yes	No	No	Yes	No	No	No	＜3	No	Yes	No	Esophageal cancer	＜2	＜5 cm	＜0.05 ng/ml	＜10 mg/l	＜10 mg/l	＜3	0	No	internal validation set
759	Male	≥65	≥25 kg/m2	＜3	Yes	No	Yes	No	No	＜30 g/l	≥5 ng/ml	＜37 U/mL	＜3	No	No	No	Yes	Yes	Yes	No	Yes	No	＜3	Yes	No	No	Small intestine tumor	＜2	≥5 cm	＜0.05 ng/ml	＜10 mg/l	＜10 mg/l	＜3	0	No	internal validation set
760	Male	＜65	＜25 kg/m2	＜3	Yes	No	No	Yes	No	＜30 g/l	＜5 ng/ml	＜37 U/mL	＜3	No	No	No	Yes	No	No	No	No	Yes	＜3	Yes	No	No	Gastric cancer	＜2	≥5 cm	＜0.05 ng/ml	≥10 mg/l	＜10 mg/l	≥3	0	No	internal validation set
761	Male	＜65	＜25 kg/m2	≥3	No	Yes	No	No	No	＜30 g/l	＜5 ng/ml	＜37 U/mL	＜3	No	Yes	No	No	No	No	No	No	No	＜3	No	No	No	Cholangiocarcinoma	＜2	≥5 cm	＜0.05 ng/ml	＜10 mg/l	＜10 mg/l	＜3	0	No	internal validation set
762	Female	＜65	＜25 kg/m2	＜3	Yes	Yes	No	Yes	Yes	≥30 g/l	≥5 ng/ml	＜37 U/mL	＜3	No	Yes	No	No	No	No	No	No	Yes	＜3	No	No	No	Small intestine tumor	＜2	＜5 cm	＜0.05 ng/ml	≥10 mg/l	≥10 mg/l	＜3	0	No	internal validation set
763	Female	＜65	＜25 kg/m2	＜3	Yes	No	No	No	Yes	≥30 g/l	＜5 ng/ml	≥37 U/mL	＜3	No	No	No	No	No	No	Yes	No	No	＜3	No	Yes	No	Pancreatic cancer	＜2	＜5 cm	＜0.05 ng/ml	≥10 mg/l	≥10 mg/l	≥3	0	No	internal validation set
764	Female	＜65	＜25 kg/m2	＜3	Yes	No	Yes	No	Yes	≥30 g/l	≥5 ng/ml	＜37 U/mL	＜3	No	No	No	No	No	No	No	No	No	＜3	No	No	No	Small intestine tumor	＜2	＜5 cm	＜0.05 ng/ml	≥10 mg/l	＜10 mg/l	＜3	0	No	internal validation set
765	Female	＜65	＜25 kg/m2	≥3	Yes	No	Yes	Yes	No	≥30 g/l	≥5 ng/ml	＜37 U/mL	＜3	No	No	No	No	No	No	No	No	Yes	＜3	No	No	Yes	Cholangiocarcinoma	＜2	＜5 cm	＜0.05 ng/ml	＜10 mg/l	≥10 mg/l	＜3	0	No	internal validation set
766	Male	＜65	＜25 kg/m2	＜3	Yes	Yes	No	Yes	Yes	＜30 g/l	＜5 ng/ml	＜37 U/mL	＜3	No	Yes	No	No	No	No	No	No	Yes	≥3	No	No	Yes	Gastric cancer	＜2	≥5 cm	＜0.05 ng/ml	＜10 mg/l	≥10 mg/l	≥3	0	No	internal validation set
767	Male	＜65	＜25 kg/m2	＜3	No	Yes	No	No	Yes	＜30 g/l	≥5 ng/ml	＜37 U/mL	＜3	No	Yes	No	No	Yes	No	No	No	No	≥3	No	No	No	Pancreatic cancer	＜2	≥5 cm	＜0.05 ng/ml	≥10 mg/l	≥10 mg/l	≥3	0	No	internal validation set
768	Male	≥65	≥25 kg/m2	＜3	Yes	Yes	No	No	Yes	＜30 g/l	≥5 ng/ml	＜37 U/mL	＜3	Yes	Yes	No	No	Yes	Yes	No	No	No	≥3	No	No	No	Hepatocellular carcinoma	≥2	≥5 cm	＜0.05 ng/ml	＜10 mg/l	≥10 mg/l	≥3	0	No	internal validation set
769	Female	≥65	≥25 kg/m2	＜3	Yes	No	No	No	Yes	≥30 g/l	＜5 ng/ml	＜37 U/mL	＜3	Yes	No	No	No	Yes	Yes	Yes	No	No	＜3	No	No	No	Small intestine tumor	＜2	＜5 cm	＜0.05 ng/ml	＜10 mg/l	≥10 mg/l	≥3	0	No	internal validation set
770	Female	＜65	＜25 kg/m2	＜3	No	No	No	Yes	No	≥30 g/l	＜5 ng/ml	＜37 U/mL	＜3	No	No	Yes	No	No	Yes	No	No	Yes	＜3	Yes	No	No	Esophageal cancer	≥2	＜5 cm	≥0.05 ng/ml	＜10 mg/l	＜10 mg/l	≥3	0	No	internal validation set
771	Female	＜65	＜25 kg/m2	＜3	Yes	No	No	No	No	≥30 g/l	＜5 ng/ml	＜37 U/mL	≥3	Yes	No	Yes	No	No	Yes	No	No	Yes	＜3	No	Yes	No	Gastric cancer	≥2	＜5 cm	＜0.05 ng/ml	＜10 mg/l	≥10 mg/l	≥3	0	No	internal validation set
772	Female	＜65	＜25 kg/m2	≥3	No	Yes	No	No	No	≥30 g/l	≥5 ng/ml	≥37 U/mL	＜3	No	Yes	No	No	No	No	No	No	Yes	＜3	Yes	Yes	No	Colorectal cancer	＜2	＜5 cm	≥0.05 ng/ml	＜10 mg/l	＜10 mg/l	≥3	0	No	internal validation set
773	Female	＜65	＜25 kg/m2	≥3	Yes	Yes	No	No	Yes	≥30 g/l	≥5 ng/ml	＜37 U/mL	＜3	Yes	Yes	No	No	No	No	Yes	No	No	＜3	No	No	No	Gastric cancer	＜2	＜5 cm	＜0.05 ng/ml	＜10 mg/l	＜10 mg/l	＜3	0	No	internal validation set
774	Female	＜65	＜25 kg/m2	＜3	No	No	No	No	Yes	≥30 g/l	＜5 ng/ml	≥37 U/mL	＜3	No	No	No	No	Yes	No	No	Yes	No	＜3	Yes	No	No	Esophageal cancer	＜2	＜5 cm	≥0.05 ng/ml	＜10 mg/l	＜10 mg/l	≥3	0	No	internal validation set
775	Female	＜65	＜25 kg/m2	≥3	Yes	Yes	No	No	Yes	≥30 g/l	≥5 ng/ml	≥37 U/mL	≥3	Yes	No	Yes	No	No	Yes	No	No	No	＜3	No	No	No	Gastric cancer	＜2	＜5 cm	≥0.05 ng/ml	＜10 mg/l	＜10 mg/l	≥3	0	No	internal validation set
776	Female	＜65	＜25 kg/m2	＜3	Yes	No	No	No	No	≥30 g/l	＜5 ng/ml	＜37 U/mL	≥3	Yes	No	No	No	No	Yes	No	No	No	＜3	Yes	No	No	Colorectal cancer	＜2	＜5 cm	＜0.05 ng/ml	＜10 mg/l	＜10 mg/l	＜3	0	No	internal validation set
777	Female	＜65	＜25 kg/m2	≥3	No	Yes	No	No	No	≥30 g/l	≥5 ng/ml	＜37 U/mL	≥3	No	No	No	No	No	Yes	No	No	No	＜3	Yes	No	No	Hepatocellular carcinoma	＜2	＜5 cm	＜0.05 ng/ml	＜10 mg/l	≥10 mg/l	≥3	0	No	internal validation set
778	Male	≥65	≥25 kg/m2	≥3	No	No	No	No	No	＜30 g/l	≥5 ng/ml	≥37 U/mL	≥3	No	No	No	No	No	No	No	No	No	≥3	No	No	No	Pancreatic cancer	＜2	≥5 cm	≥0.05 ng/ml	＜10 mg/l	≥10 mg/l	≥3	1	No	internal validation set
779	Male	≥65	≥25 kg/m2	＜3	No	Yes	No	No	No	＜30 g/l	≥5 ng/ml	＜37 U/mL	＜3	No	No	Yes	Yes	No	No	Yes	No	No	＜3	No	Yes	No	Esophageal cancer	＜2	≥5 cm	＜0.05 ng/ml	＜10 mg/l	≥10 mg/l	≥3	0	No	internal validation set
780	Male	＜65	＜25 kg/m2	≥3	Yes	No	Yes	No	Yes	＜30 g/l	＜5 ng/ml	＜37 U/mL	＜3	No	No	No	Yes	No	No	No	No	No	＜3	No	No	Yes	Gastric cancer	＜2	≥5 cm	＜0.05 ng/ml	＜10 mg/l	＜10 mg/l	＜3	0	No	internal validation set
781	Female	≥65	≥25 kg/m2	≥3	No	No	No	No	Yes	≥30 g/l	≥5 ng/ml	＜37 U/mL	＜3	No	No	No	No	No	No	No	No	No	＜3	No	Yes	No	Pancreatic cancer	＜2	＜5 cm	＜0.05 ng/ml	＜10 mg/l	＜10 mg/l	＜3	1	No	internal validation set
782	Female	＜65	＜25 kg/m2	＜3	No	Yes	Yes	No	Yes	≥30 g/l	≥5 ng/ml	＜37 U/mL	＜3	No	No	No	Yes	Yes	No	No	Yes	No	＜3	No	No	No	Gastric cancer	＜2	＜5 cm	＜0.05 ng/ml	＜10 mg/l	≥10 mg/l	＜3	0	No	internal validation set
783	Female	＜65	＜25 kg/m2	＜3	Yes	Yes	No	No	No	≥30 g/l	＜5 ng/ml	＜37 U/mL	＜3	No	Yes	No	Yes	No	No	No	No	No	＜3	No	No	No	Pancreatic cancer	＜2	＜5 cm	≥0.05 ng/ml	＜10 mg/l	＜10 mg/l	≥3	0	No	internal validation set
784	Female	＜65	＜25 kg/m2	＜3	No	Yes	No	No	No	≥30 g/l	＜5 ng/ml	＜37 U/mL	≥3	No	Yes	No	No	No	No	No	No	No	＜3	No	No	No	Cholangiocarcinoma	＜2	＜5 cm	≥0.05 ng/ml	＜10 mg/l	＜10 mg/l	≥3	0	No	internal validation set
785	Male	＜65	＜25 kg/m2	＜3	Yes	No	No	No	Yes	＜30 g/l	＜5 ng/ml	＜37 U/mL	＜3	No	No	Yes	No	No	No	No	No	No	≥3	No	No	No	Small intestine tumor	＜2	≥5 cm	＜0.05 ng/ml	＜10 mg/l	＜10 mg/l	＜3	0	No	internal validation set
786	Female	＜65	＜25 kg/m2	≥3	No	Yes	No	Yes	No	≥30 g/l	＜5 ng/ml	＜37 U/mL	＜3	No	Yes	No	Yes	Yes	No	No	Yes	Yes	＜3	No	No	No	Colorectal cancer	＜2	＜5 cm	＜0.05 ng/ml	≥10 mg/l	＜10 mg/l	≥3	0	No	internal validation set
787	Female	＜65	＜25 kg/m2	＜3	Yes	No	Yes	No	No	≥30 g/l	＜5 ng/ml	＜37 U/mL	＜3	No	No	No	No	No	No	No	No	No	＜3	Yes	Yes	No	Colorectal cancer	≥2	＜5 cm	＜0.05 ng/ml	＜10 mg/l	＜10 mg/l	＜3	0	No	internal validation set
788	Female	＜65	＜25 kg/m2	＜3	No	No	Yes	No	No	≥30 g/l	≥5 ng/ml	＜37 U/mL	＜3	No	No	No	No	No	No	Yes	No	No	＜3	Yes	Yes	No	Esophageal cancer	＜2	＜5 cm	＜0.05 ng/ml	＜10 mg/l	＜10 mg/l	＜3	0	No	internal validation set
789	Male	＜65	＜25 kg/m2	≥3	No	No	Yes	No	No	＜30 g/l	≥5 ng/ml	＜37 U/mL	＜3	No	No	No	No	No	No	Yes	No	No	≥3	No	No	No	Hepatocellular carcinoma	＜2	≥5 cm	＜0.05 ng/ml	＜10 mg/l	＜10 mg/l	≥3	0	No	internal validation set
790	Male	＜65	＜25 kg/m2	＜3	No	No	No	Yes	No	＜30 g/l	＜5 ng/ml	＜37 U/mL	＜3	No	No	No	No	No	Yes	No	No	Yes	≥3	No	Yes	No	Small intestine tumor	≥2	≥5 cm	＜0.05 ng/ml	≥10 mg/l	＜10 mg/l	＜3	0	No	internal validation set
791	Male	＜65	＜25 kg/m2	≥3	Yes	Yes	No	No	No	＜30 g/l	＜5 ng/ml	＜37 U/mL	≥3	Yes	Yes	No	No	No	No	No	No	No	＜3	No	No	No	Colorectal cancer	≥2	≥5 cm	＜0.05 ng/ml	＜10 mg/l	＜10 mg/l	＜3	0	No	internal validation set
792	Female	＜65	＜25 kg/m2	＜3	Yes	Yes	No	No	No	≥30 g/l	≥5 ng/ml	≥37 U/mL	≥3	Yes	No	No	No	No	Yes	No	No	Yes	＜3	No	No	No	Hepatocellular carcinoma	≥2	＜5 cm	＜0.05 ng/ml	≥10 mg/l	＜10 mg/l	＜3	0	No	internal validation set
793	Female	＜65	＜25 kg/m2	≥3	Yes	Yes	No	No	Yes	≥30 g/l	＜5 ng/ml	≥37 U/mL	≥3	Yes	No	No	No	Yes	Yes	No	Yes	No	＜3	No	No	No	Esophageal cancer	≥2	＜5 cm	＜0.05 ng/ml	＜10 mg/l	＜10 mg/l	＜3	0	No	internal validation set
794	Female	≥65	≥25 kg/m2	≥3	Yes	Yes	No	No	Yes	≥30 g/l	≥5 ng/ml	＜37 U/mL	≥3	Yes	No	Yes	No	No	No	No	No	No	＜3	Yes	No	No	Hepatocellular carcinoma	＜2	＜5 cm	＜0.05 ng/ml	＜10 mg/l	＜10 mg/l	≥3	0	No	internal validation set
795	Female	≥65	＜25 kg/m2	≥3	No	Yes	No	No	No	≥30 g/l	≥5 ng/ml	≥37 U/mL	＜3	No	Yes	Yes	No	No	Yes	No	No	No	＜3	No	Yes	No	Cholangiocarcinoma	＜2	＜5 cm	＜0.05 ng/ml	＜10 mg/l	＜10 mg/l	＜3	0	No	internal validation set
796	Male	＜65	＜25 kg/m2	≥3	Yes	Yes	No	No	Yes	＜30 g/l	≥5 ng/ml	≥37 U/mL	＜3	Yes	Yes	No	No	No	No	No	No	Yes	≥3	Yes	No	No	Hepatocellular carcinoma	＜2	≥5 cm	＜0.05 ng/ml	＜10 mg/l	＜10 mg/l	＜3	0	No	internal validation set
797	Male	≥65	＜25 kg/m2	≥3	Yes	No	No	No	No	＜30 g/l	≥5 ng/ml	＜37 U/mL	＜3	Yes	No	No	Yes	No	No	No	No	Yes	≥3	Yes	No	No	Pancreatic cancer	＜2	≥5 cm	≥0.05 ng/ml	＜10 mg/l	＜10 mg/l	＜3	0	No	internal validation set
798	Male	≥65	＜25 kg/m2	＜3	No	No	No	No	No	＜30 g/l	＜5 ng/ml	＜37 U/mL	＜3	No	No	No	Yes	No	Yes	No	No	No	≥3	Yes	No	No	Pancreatic cancer	＜2	≥5 cm	≥0.05 ng/ml	＜10 mg/l	＜10 mg/l	＜3	0	No	internal validation set
799	Female	＜65	＜25 kg/m2	＜3	No	Yes	No	No	Yes	≥30 g/l	≥5 ng/ml	＜37 U/mL	＜3	No	Yes	No	No	No	Yes	No	No	No	＜3	No	No	No	Cholangiocarcinoma	＜2	＜5 cm	≥0.05 ng/ml	＜10 mg/l	＜10 mg/l	＜3	0	No	internal validation set
800	Female	≥65	＜25 kg/m2	＜3	No	Yes	No	No	No	≥30 g/l	＜5 ng/ml	＜37 U/mL	＜3	No	Yes	No	No	No	Yes	No	No	No	＜3	No	Yes	No	Gastric cancer	＜2	＜5 cm	＜0.05 ng/ml	＜10 mg/l	＜10 mg/l	＜3	0	No	internal validation set
801	Female	＜65	＜25 kg/m2	≥3	Yes	Yes	No	No	No	≥30 g/l	＜5 ng/ml	＜37 U/mL	≥3	No	Yes	No	No	No	No	No	No	No	＜3	No	No	No	Cholangiocarcinoma	＜2	＜5 cm	＜0.05 ng/ml	＜10 mg/l	≥10 mg/l	≥3	0	No	internal validation set
802	Female	＜65	＜25 kg/m2	≥3	No	No	No	Yes	No	≥30 g/l	＜5 ng/ml	≥37 U/mL	≥3	No	No	No	Yes	No	No	No	No	No	＜3	Yes	No	No	Gastric cancer	＜2	＜5 cm	≥0.05 ng/ml	＜10 mg/l	＜10 mg/l	＜3	0	No	internal validation set
803	Male	＜65	＜25 kg/m2	＜3	Yes	Yes	Yes	Yes	No	＜30 g/l	＜5 ng/ml	＜37 U/mL	＜3	No	Yes	No	No	No	No	No	No	No	＜3	Yes	No	Yes	Esophageal cancer	＜2	≥5 cm	＜0.05 ng/ml	＜10 mg/l	≥10 mg/l	≥3	0	No	internal validation set
804	Female	≥65	≥25 kg/m2	＜3	No	Yes	No	No	No	≥30 g/l	＜5 ng/ml	＜37 U/mL	＜3	No	Yes	No	No	No	No	Yes	No	No	＜3	No	No	No	Esophageal cancer	＜2	＜5 cm	＜0.05 ng/ml	＜10 mg/l	＜10 mg/l	＜3	0	No	internal validation set
805	Male	≥65	≥25 kg/m2	≥3	Yes	Yes	Yes	Yes	Yes	＜30 g/l	＜5 ng/ml	≥37 U/mL	＜3	No	No	No	No	No	No	No	No	No	＜3	No	No	Yes	Esophageal cancer	＜2	≥5 cm	≥0.05 ng/ml	＜10 mg/l	≥10 mg/l	≥3	0	No	internal validation set
806	Female	＜65	＜25 kg/m2	＜3	Yes	No	No	Yes	No	≥30 g/l	＜5 ng/ml	＜37 U/mL	＜3	No	No	No	No	No	No	No	No	No	＜3	No	No	No	Small intestine tumor	＜2	＜5 cm	＜0.05 ng/ml	＜10 mg/l	＜10 mg/l	＜3	0	No	internal validation set
807	Female	≥65	≥25 kg/m2	≥3	Yes	Yes	No	Yes	No	≥30 g/l	＜5 ng/ml	＜37 U/mL	＜3	No	No	Yes	No	No	No	No	No	No	＜3	No	No	No	Gastric cancer	＜2	＜5 cm	＜0.05 ng/ml	≥10 mg/l	≥10 mg/l	＜3	1	No	internal validation set
808	Female	＜65	＜25 kg/m2	＜3	Yes	No	No	Yes	No	≥30 g/l	＜5 ng/ml	＜37 U/mL	＜3	No	No	No	Yes	Yes	No	Yes	Yes	No	＜3	No	Yes	No	Pancreatic cancer	＜2	＜5 cm	＜0.05 ng/ml	＜10 mg/l	＜10 mg/l	＜3	0	No	internal validation set
809	Female	＜65	＜25 kg/m2	＜3	Yes	Yes	No	No	Yes	≥30 g/l	＜5 ng/ml	≥37 U/mL	＜3	No	No	No	Yes	Yes	No	No	Yes	No	＜3	No	Yes	No	Cholangiocarcinoma	＜2	＜5 cm	≥0.05 ng/ml	≥10 mg/l	＜10 mg/l	≥3	0	No	internal validation set
810	Female	≥65	≥25 kg/m2	＜3	No	No	Yes	Yes	No	≥30 g/l	＜5 ng/ml	＜37 U/mL	＜3	No	No	No	No	Yes	No	No	Yes	Yes	＜3	No	No	No	Small intestine tumor	＜2	＜5 cm	＜0.05 ng/ml	≥10 mg/l	＜10 mg/l	＜3	0	No	internal validation set
811	Male	≥65	≥25 kg/m2	≥3	Yes	Yes	Yes	Yes	No	＜30 g/l	＜5 ng/ml	＜37 U/mL	≥3	No	No	Yes	Yes	No	No	No	No	Yes	≥3	No	No	No	Small intestine tumor	＜2	≥5 cm	＜0.05 ng/ml	≥10 mg/l	＜10 mg/l	＜3	0	No	internal validation set
812	Male	＜65	＜25 kg/m2	＜3	No	Yes	Yes	No	Yes	＜30 g/l	＜5 ng/ml	≥37 U/mL	＜3	No	No	Yes	Yes	No	No	No	No	No	≥3	Yes	No	No	Cholangiocarcinoma	＜2	≥5 cm	＜0.05 ng/ml	＜10 mg/l	＜10 mg/l	＜3	0	No	internal validation set
813	Female	≥65	≥25 kg/m2	＜3	No	No	No	No	Yes	≥30 g/l	＜5 ng/ml	≥37 U/mL	＜3	No	No	No	No	No	No	No	No	Yes	＜3	Yes	No	No	Pancreatic cancer	＜2	＜5 cm	＜0.05 ng/ml	＜10 mg/l	＜10 mg/l	＜3	1	No	internal validation set
814	Male	≥65	≥25 kg/m2	＜3	No	Yes	No	No	No	＜30 g/l	＜5 ng/ml	≥37 U/mL	≥3	No	No	Yes	No	No	No	Yes	No	No	＜3	No	No	No	Hepatocellular carcinoma	≥2	≥5 cm	＜0.05 ng/ml	＜10 mg/l	＜10 mg/l	＜3	0	No	internal validation set
815	Female	＜65	＜25 kg/m2	＜3	Yes	Yes	No	No	No	≥30 g/l	≥5 ng/ml	≥37 U/mL	≥3	No	Yes	No	No	Yes	Yes	No	Yes	Yes	＜3	Yes	No	No	Cholangiocarcinoma	＜2	＜5 cm	＜0.05 ng/ml	＜10 mg/l	＜10 mg/l	＜3	0	No	internal validation set
816	Female	＜65	＜25 kg/m2	≥3	Yes	No	No	No	No	≥30 g/l	≥5 ng/ml	＜37 U/mL	≥3	Yes	No	No	No	No	Yes	No	No	No	＜3	No	Yes	No	Colorectal cancer	≥2	＜5 cm	＜0.05 ng/ml	＜10 mg/l	＜10 mg/l	＜3	0	No	internal validation set
817	Male	＜65	＜25 kg/m2	＜3	Yes	No	Yes	No	Yes	＜30 g/l	≥5 ng/ml	＜37 U/mL	≥3	Yes	No	Yes	No	No	No	No	No	No	＜3	No	No	No	Gastric cancer	≥2	≥5 cm	＜0.05 ng/ml	＜10 mg/l	＜10 mg/l	≥3	0	No	internal validation set
818	Female	＜65	＜25 kg/m2	≥3	Yes	No	No	No	Yes	≥30 g/l	＜5 ng/ml	＜37 U/mL	＜3	Yes	No	No	No	No	No	No	No	No	＜3	Yes	Yes	No	Pancreatic cancer	≥2	＜5 cm	＜0.05 ng/ml	≥10 mg/l	＜10 mg/l	≥3	0	No	internal validation set
819	Male	＜65	＜25 kg/m2	＜3	No	No	Yes	No	Yes	＜30 g/l	＜5 ng/ml	＜37 U/mL	＜3	No	No	Yes	No	No	No	No	No	No	＜3	No	No	No	Esophageal cancer	≥2	≥5 cm	＜0.05 ng/ml	＜10 mg/l	＜10 mg/l	＜3	0	No	internal validation set
820	Female	＜65	＜25 kg/m2	≥3	Yes	Yes	No	No	No	≥30 g/l	＜5 ng/ml	＜37 U/mL	＜3	Yes	Yes	No	No	No	No	No	No	No	＜3	No	No	No	Gastric cancer	＜2	＜5 cm	＜0.05 ng/ml	＜10 mg/l	＜10 mg/l	＜3	0	No	internal validation set
821	Female	＜65	＜25 kg/m2	≥3	Yes	Yes	No	No	No	≥30 g/l	＜5 ng/ml	＜37 U/mL	＜3	Yes	Yes	No	No	No	No	No	No	No	＜3	No	No	No	Gastric cancer	≥2	＜5 cm	≥0.05 ng/ml	＜10 mg/l	＜10 mg/l	＜3	0	No	internal validation set
822	Female	＜65	＜25 kg/m2	＜3	No	Yes	No	No	No	≥30 g/l	＜5 ng/ml	＜37 U/mL	≥3	No	No	No	No	No	No	No	No	No	＜3	No	No	No	Cholangiocarcinoma	≥2	＜5 cm	≥0.05 ng/ml	＜10 mg/l	＜10 mg/l	＜3	0	No	internal validation set
823	Female	＜65	＜25 kg/m2	≥3	No	Yes	No	No	No	≥30 g/l	＜5 ng/ml	＜37 U/mL	＜3	No	No	Yes	No	Yes	No	Yes	Yes	No	＜3	No	No	No	Pancreatic cancer	＜2	＜5 cm	≥0.05 ng/ml	＜10 mg/l	＜10 mg/l	＜3	0	No	internal validation set
824	Female	＜65	＜25 kg/m2	＜3	Yes	Yes	No	No	Yes	≥30 g/l	＜5 ng/ml	＜37 U/mL	＜3	No	Yes	No	No	No	No	Yes	No	No	＜3	No	No	No	Cholangiocarcinoma	＜2	＜5 cm	＜0.05 ng/ml	＜10 mg/l	＜10 mg/l	＜3	0	No	internal validation set
825	Male	＜65	＜25 kg/m2	＜3	Yes	Yes	No	No	No	＜30 g/l	＜5 ng/ml	＜37 U/mL	＜3	No	Yes	No	No	No	No	No	No	No	≥3	No	No	No	Pancreatic cancer	＜2	≥5 cm	＜0.05 ng/ml	＜10 mg/l	＜10 mg/l	＜3	0	No	internal validation set
826	Male	≥65	≥25 kg/m2	≥3	Yes	No	No	No	No	＜30 g/l	＜5 ng/ml	＜37 U/mL	＜3	No	No	No	Yes	No	No	No	No	No	＜3	No	No	No	Small intestine tumor	＜2	≥5 cm	≥0.05 ng/ml	＜10 mg/l	＜10 mg/l	＜3	0	No	internal validation set
827	Female	≥65	≥25 kg/m2	≥3	Yes	Yes	No	No	No	≥30 g/l	＜5 ng/ml	＜37 U/mL	＜3	No	Yes	No	No	Yes	No	No	Yes	No	＜3	No	No	No	Cholangiocarcinoma	＜2	＜5 cm	≥0.05 ng/ml	＜10 mg/l	≥10 mg/l	≥3	0	No	internal validation set
828	Male	＜65	＜25 kg/m2	≥3	Yes	No	No	Yes	No	＜30 g/l	＜5 ng/ml	＜37 U/mL	≥3	No	No	No	Yes	No	No	No	No	No	＜3	No	No	No	Hepatocellular carcinoma	＜2	≥5 cm	＜0.05 ng/ml	＜10 mg/l	＜10 mg/l	＜3	0	No	internal validation set
829	Female	＜65	＜25 kg/m2	＜3	No	No	No	Yes	No	≥30 g/l	≥5 ng/ml	＜37 U/mL	≥3	No	No	No	No	No	No	No	No	No	＜3	No	No	No	Cholangiocarcinoma	＜2	＜5 cm	≥0.05 ng/ml	＜10 mg/l	≥10 mg/l	＜3	0	No	internal validation set
830	Female	＜65	＜25 kg/m2	＜3	Yes	No	No	Yes	No	≥30 g/l	＜5 ng/ml	＜37 U/mL	≥3	No	No	No	No	No	No	No	No	Yes	＜3	No	No	No	Gastric cancer	＜2	＜5 cm	＜0.05 ng/ml	＜10 mg/l	＜10 mg/l	≥3	0	No	internal validation set
831	Male	＜65	＜25 kg/m2	≥3	Yes	Yes	No	No	Yes	＜30 g/l	≥5 ng/ml	≥37 U/mL	≥3	No	Yes	No	Yes	No	No	No	No	No	＜3	No	No	No	Hepatocellular carcinoma	＜2	≥5 cm	＜0.05 ng/ml	＜10 mg/l	＜10 mg/l	＜3	0	No	internal validation set
832	Male	≥65	≥25 kg/m2	≥3	Yes	No	No	Yes	No	＜30 g/l	＜5 ng/ml	≥37 U/mL	≥3	No	No	No	No	No	No	No	No	Yes	＜3	No	No	No	Hepatocellular carcinoma	＜2	≥5 cm	＜0.05 ng/ml	≥10 mg/l	＜10 mg/l	＜3	0	No	internal validation set
833	Male	＜65	＜25 kg/m2	≥3	No	Yes	Yes	Yes	No	＜30 g/l	＜5 ng/ml	＜37 U/mL	＜3	No	Yes	Yes	Yes	No	Yes	No	No	Yes	≥3	No	No	Yes	Esophageal cancer	＜2	≥5 cm	＜0.05 ng/ml	＜10 mg/l	＜10 mg/l	＜3	0	No	internal validation set
834	Female	＜65	＜25 kg/m2	≥3	No	No	No	No	Yes	≥30 g/l	≥5 ng/ml	＜37 U/mL	＜3	No	No	Yes	No	Yes	Yes	No	Yes	No	＜3	No	No	No	Cholangiocarcinoma	＜2	＜5 cm	＜0.05 ng/ml	≥10 mg/l	＜10 mg/l	＜3	0	No	internal validation set
835	Female	＜65	＜25 kg/m2	≥3	Yes	No	Yes	Yes	Yes	≥30 g/l	＜5 ng/ml	＜37 U/mL	＜3	No	No	Yes	No	No	No	No	No	Yes	＜3	No	No	No	Gastric cancer	＜2	＜5 cm	＜0.05 ng/ml	≥10 mg/l	＜10 mg/l	＜3	0	No	internal validation set
836	Male	≥65	＜25 kg/m2	≥3	Yes	Yes	Yes	Yes	Yes	≥30 g/l	≥5 ng/ml	≥37 U/mL	＜3	Yes	Yes	Yes	No	Yes	No	Yes	Yes	No	≥3	Yes	No	No	Gastric cancer	＜2	＜5 cm	≥0.05 ng/ml	＜10 mg/l	≥10 mg/l	＜3	0	Yes	external Validation Set
837	Female	≥65	＜25 kg/m2	≥3	No	No	Yes	Yes	Yes	＜30 g/l	＜5 ng/ml	≥37 U/mL	≥3	No	No	Yes	Yes	Yes	Yes	Yes	Yes	Yes	＜3	No	No	No	Gastric cancer	＜2	≥5 cm	＜0.05 ng/ml	＜10 mg/l	＜10 mg/l	＜3	0	Yes	external Validation Set
838	Female	≥65	≥25 kg/m2	＜3	Yes	No	No	Yes	Yes	≥30 g/l	＜5 ng/ml	≥37 U/mL	≥3	No	Yes	Yes	No	No	No	Yes	Yes	Yes	＜3	No	Yes	Yes	Hepatocellular carcinoma	≥2	＜5 cm	＜0.05 ng/ml	≥10 mg/l	≥10 mg/l	≥3	0	Yes	external Validation Set
839	Female	＜65	≥25 kg/m2	≥3	No	Yes	Yes	No	Yes	＜30 g/l	＜5 ng/ml	＜37 U/mL	＜3	No	No	No	No	Yes	Yes	Yes	Yes	Yes	≥3	No	Yes	Yes	Cholangiocarcinoma	＜2	≥5 cm	≥0.05 ng/ml	≥10 mg/l	≥10 mg/l	≥3	0	Yes	external Validation Set
840	Female	≥65	≥25 kg/m2	≥3	No	No	No	No	No	≥30 g/l	＜5 ng/ml	＜37 U/mL	＜3	Yes	Yes	Yes	No	Yes	Yes	Yes	No	Yes	≥3	No	Yes	No	Cholangiocarcinoma	≥2	＜5 cm	＜0.05 ng/ml	＜10 mg/l	＜10 mg/l	≥3	0	Yes	external Validation Set
841	Male	≥65	＜25 kg/m2	＜3	No	No	Yes	Yes	No	＜30 g/l	≥5 ng/ml	＜37 U/mL	≥3	Yes	No	Yes	Yes	Yes	Yes	No	No	No	≥3	Yes	No	No	Pancreatic cancer	＜2	＜5 cm	≥0.05 ng/ml	＜10 mg/l	＜10 mg/l	≥3	0	Yes	external Validation Set
842	Male	＜65	≥25 kg/m2	≥3	No	Yes	No	No	No	＜30 g/l	≥5 ng/ml	＜37 U/mL	≥3	Yes	Yes	No	No	No	Yes	No	Yes	No	≥3	No	No	No	Esophageal cancer	≥2	＜5 cm	≥0.05 ng/ml	≥10 mg/l	＜10 mg/l	≥3	0	Yes	external Validation Set
843	Female	≥65	＜25 kg/m2	≥3	Yes	Yes	No	No	Yes	≥30 g/l	≥5 ng/ml	≥37 U/mL	≥3	Yes	No	No	No	No	Yes	Yes	Yes	No	＜3	No	Yes	Yes	Gastric cancer	＜2	≥5 cm	＜0.05 ng/ml	＜10 mg/l	≥10 mg/l	＜3	0	Yes	external Validation Set
844	Male	≥65	＜25 kg/m2	≥3	No	Yes	No	Yes	No	＜30 g/l	＜5 ng/ml	＜37 U/mL	＜3	No	Yes	Yes	Yes	No	Yes	No	No	No	≥3	No	Yes	Yes	Small intestine tumor	≥2	＜5 cm	＜0.05 ng/ml	＜10 mg/l	＜10 mg/l	≥3	0	Yes	external Validation Set
845	Female	≥65	＜25 kg/m2	≥3	No	No	Yes	No	Yes	＜30 g/l	≥5 ng/ml	≥37 U/mL	＜3	No	No	No	No	Yes	No	Yes	Yes	Yes	≥3	No	No	Yes	Small intestine tumor	≥2	≥5 cm	≥0.05 ng/ml	＜10 mg/l	＜10 mg/l	＜3	0	Yes	external Validation Set
846	Female	≥65	＜25 kg/m2	≥3	No	Yes	Yes	No	No	≥30 g/l	≥5 ng/ml	≥37 U/mL	＜3	No	Yes	No	No	Yes	No	Yes	Yes	Yes	≥3	No	No	No	Pancreatic cancer	≥2	＜5 cm	＜0.05 ng/ml	＜10 mg/l	＜10 mg/l	＜3	0	Yes	external Validation Set
847	Male	≥65	＜25 kg/m2	≥3	Yes	No	No	No	Yes	≥30 g/l	≥5 ng/ml	≥37 U/mL	＜3	No	No	No	Yes	No	Yes	Yes	Yes	Yes	＜3	No	Yes	No	Cholangiocarcinoma	≥2	≥5 cm	＜0.05 ng/ml	≥10 mg/l	＜10 mg/l	＜3	0	Yes	external Validation Set
848	Female	＜65	≥25 kg/m2	≥3	No	Yes	Yes	No	Yes	＜30 g/l	≥5 ng/ml	≥37 U/mL	＜3	No	No	No	No	Yes	No	No	No	Yes	＜3	Yes	Yes	Yes	Gastric cancer	＜2	≥5 cm	＜0.05 ng/ml	≥10 mg/l	＜10 mg/l	＜3	1	Yes	external Validation Set
849	Male	＜65	＜25 kg/m2	≥3	Yes	No	Yes	No	No	＜30 g/l	≥5 ng/ml	＜37 U/mL	≥3	No	Yes	Yes	Yes	Yes	No	Yes	Yes	No	＜3	No	Yes	Yes	Small intestine tumor	＜2	≥5 cm	≥0.05 ng/ml	≥10 mg/l	＜10 mg/l	≥3	0	Yes	external Validation Set
850	Male	＜65	≥25 kg/m2	＜3	Yes	No	Yes	No	Yes	≥30 g/l	＜5 ng/ml	≥37 U/mL	≥3	No	No	No	No	Yes	Yes	Yes	Yes	Yes	≥3	No	Yes	No	Cholangiocarcinoma	≥2	＜5 cm	＜0.05 ng/ml	≥10 mg/l	＜10 mg/l	≥3	0	Yes	external Validation Set
851	Male	≥65	＜25 kg/m2	≥3	Yes	No	No	No	No	≥30 g/l	≥5 ng/ml	≥37 U/mL	＜3	Yes	No	No	Yes	Yes	No	No	Yes	No	≥3	No	Yes	No	Gastric cancer	＜2	＜5 cm	≥0.05 ng/ml	≥10 mg/l	≥10 mg/l	＜3	0	Yes	external Validation Set
852	Male	＜65	＜25 kg/m2	≥3	No	No	No	Yes	Yes	＜30 g/l	＜5 ng/ml	≥37 U/mL	＜3	Yes	Yes	No	Yes	No	Yes	No	Yes	Yes	≥3	Yes	No	Yes	Small intestine tumor	≥2	＜5 cm	≥0.05 ng/ml	≥10 mg/l	＜10 mg/l	≥3	0	Yes	external Validation Set
853	Male	≥65	≥25 kg/m2	≥3	No	Yes	Yes	No	Yes	＜30 g/l	＜5 ng/ml	≥37 U/mL	≥3	Yes	No	Yes	No	No	Yes	No	No	No	≥3	No	Yes	Yes	Cholangiocarcinoma	≥2	＜5 cm	＜0.05 ng/ml	＜10 mg/l	＜10 mg/l	＜3	0	Yes	external Validation Set
854	Male	＜65	＜25 kg/m2	＜3	Yes	Yes	No	Yes	Yes	≥30 g/l	＜5 ng/ml	＜37 U/mL	＜3	Yes	No	No	No	Yes	No	Yes	Yes	Yes	≥3	No	No	No	Esophageal cancer	＜2	≥5 cm	＜0.05 ng/ml	≥10 mg/l	≥10 mg/l	＜3	0	Yes	external Validation Set
855	Female	≥65	≥25 kg/m2	≥3	Yes	No	Yes	Yes	No	≥30 g/l	≥5 ng/ml	＜37 U/mL	≥3	No	Yes	Yes	Yes	Yes	Yes	Yes	Yes	Yes	＜3	Yes	No	No	Cholangiocarcinoma	＜2	≥5 cm	≥0.05 ng/ml	≥10 mg/l	≥10 mg/l	＜3	0	Yes	external Validation Set
856	Female	≥65	＜25 kg/m2	≥3	No	No	Yes	Yes	No	＜30 g/l	＜5 ng/ml	＜37 U/mL	＜3	Yes	No	No	No	Yes	No	No	Yes	No	＜3	Yes	No	Yes	Cholangiocarcinoma	＜2	＜5 cm	＜0.05 ng/ml	＜10 mg/l	≥10 mg/l	＜3	0	Yes	external Validation Set
857	Male	＜65	＜25 kg/m2	＜3	No	No	No	Yes	No	＜30 g/l	≥5 ng/ml	＜37 U/mL	≥3	Yes	Yes	Yes	No	Yes	Yes	Yes	Yes	Yes	≥3	No	No	Yes	Small intestine tumor	≥2	≥5 cm	≥0.05 ng/ml	＜10 mg/l	＜10 mg/l	＜3	0	Yes	external Validation Set
858	Female	＜65	≥25 kg/m2	＜3	No	Yes	No	Yes	No	＜30 g/l	＜5 ng/ml	≥37 U/mL	＜3	Yes	Yes	No	Yes	No	Yes	Yes	No	Yes	＜3	Yes	Yes	No	Cholangiocarcinoma	＜2	≥5 cm	＜0.05 ng/ml	≥10 mg/l	≥10 mg/l	≥3	0	Yes	external Validation Set
859	Female	＜65	≥25 kg/m2	≥3	No	Yes	Yes	No	Yes	＜30 g/l	≥5 ng/ml	≥37 U/mL	≥3	Yes	Yes	Yes	No	No	No	No	Yes	No	≥3	No	Yes	No	Gastric cancer	＜2	≥5 cm	≥0.05 ng/ml	≥10 mg/l	≥10 mg/l	≥3	1	Yes	external Validation Set
860	Male	≥65	≥25 kg/m2	＜3	No	No	Yes	Yes	Yes	＜30 g/l	＜5 ng/ml	≥37 U/mL	＜3	Yes	No	Yes	No	Yes	Yes	Yes	Yes	Yes	＜3	No	No	No	Gastric cancer	≥2	＜5 cm	≥0.05 ng/ml	≥10 mg/l	≥10 mg/l	＜3	1	Yes	external Validation Set
861	Male	≥65	≥25 kg/m2	＜3	Yes	No	Yes	Yes	No	＜30 g/l	≥5 ng/ml	＜37 U/mL	＜3	No	No	Yes	No	Yes	No	No	Yes	Yes	≥3	Yes	Yes	Yes	Gastric cancer	≥2	＜5 cm	≥0.05 ng/ml	≥10 mg/l	＜10 mg/l	＜3	1	Yes	external Validation Set
862	Male	＜65	≥25 kg/m2	≥3	No	No	No	No	No	＜30 g/l	≥5 ng/ml	≥37 U/mL	＜3	Yes	Yes	Yes	No	No	Yes	No	No	Yes	≥3	No	No	Yes	Pancreatic cancer	≥2	＜5 cm	≥0.05 ng/ml	＜10 mg/l	＜10 mg/l	≥3	1	Yes	external Validation Set
863	Male	≥65	≥25 kg/m2	＜3	Yes	No	Yes	Yes	Yes	≥30 g/l	≥5 ng/ml	＜37 U/mL	≥3	Yes	No	Yes	No	No	No	Yes	Yes	No	≥3	Yes	Yes	Yes	Small intestine tumor	＜2	＜5 cm	≥0.05 ng/ml	≥10 mg/l	≥10 mg/l	＜3	0	Yes	external Validation Set
864	Male	≥65	＜25 kg/m2	＜3	No	Yes	Yes	Yes	Yes	≥30 g/l	＜5 ng/ml	≥37 U/mL	＜3	Yes	No	No	Yes	Yes	No	Yes	Yes	No	≥3	No	No	No	Gastric cancer	≥2	＜5 cm	≥0.05 ng/ml	≥10 mg/l	≥10 mg/l	≥3	0	Yes	external Validation Set
865	Female	≥65	＜25 kg/m2	＜3	Yes	Yes	No	No	Yes	≥30 g/l	＜5 ng/ml	≥37 U/mL	＜3	No	Yes	No	No	No	Yes	Yes	Yes	No	≥3	Yes	Yes	Yes	Esophageal cancer	＜2	≥5 cm	＜0.05 ng/ml	≥10 mg/l	≥10 mg/l	＜3	0	Yes	external Validation Set
866	Female	＜65	＜25 kg/m2	＜3	Yes	No	Yes	Yes	Yes	＜30 g/l	≥5 ng/ml	＜37 U/mL	＜3	Yes	Yes	Yes	No	No	No	No	Yes	No	＜3	No	Yes	No	Small intestine tumor	＜2	≥5 cm	＜0.05 ng/ml	＜10 mg/l	≥10 mg/l	≥3	0	Yes	external Validation Set
867	Male	＜65	≥25 kg/m2	＜3	No	Yes	Yes	No	Yes	≥30 g/l	＜5 ng/ml	＜37 U/mL	≥3	Yes	No	Yes	Yes	Yes	No	Yes	No	Yes	≥3	Yes	Yes	Yes	Esophageal cancer	≥2	＜5 cm	≥0.05 ng/ml	＜10 mg/l	＜10 mg/l	＜3	0	Yes	external Validation Set
868	Female	≥65	＜25 kg/m2	≥3	Yes	No	No	No	No	≥30 g/l	≥5 ng/ml	≥37 U/mL	≥3	Yes	Yes	No	No	Yes	No	Yes	Yes	Yes	＜3	Yes	Yes	Yes	Small intestine tumor	＜2	≥5 cm	＜0.05 ng/ml	≥10 mg/l	≥10 mg/l	＜3	0	Yes	external Validation Set
869	Male	＜65	≥25 kg/m2	≥3	Yes	Yes	No	Yes	Yes	≥30 g/l	＜5 ng/ml	＜37 U/mL	≥3	No	Yes	No	No	Yes	No	No	No	No	＜3	No	No	Yes	Gastric cancer	＜2	＜5 cm	＜0.05 ng/ml	≥10 mg/l	＜10 mg/l	＜3	1	Yes	external Validation Set
870	Male	≥65	＜25 kg/m2	≥3	Yes	Yes	Yes	Yes	No	≥30 g/l	＜5 ng/ml	≥37 U/mL	≥3	Yes	No	No	Yes	Yes	Yes	No	No	No	＜3	Yes	Yes	Yes	Colorectal cancer	＜2	＜5 cm	＜0.05 ng/ml	≥10 mg/l	＜10 mg/l	≥3	0	Yes	external Validation Set
871	Female	＜65	＜25 kg/m2	≥3	No	Yes	No	No	Yes	＜30 g/l	＜5 ng/ml	≥37 U/mL	≥3	No	No	Yes	Yes	Yes	Yes	Yes	Yes	Yes	＜3	Yes	No	No	Cholangiocarcinoma	≥2	＜5 cm	＜0.05 ng/ml	≥10 mg/l	≥10 mg/l	＜3	0	Yes	external Validation Set
872	Female	＜65	＜25 kg/m2	＜3	Yes	Yes	Yes	No	Yes	≥30 g/l	＜5 ng/ml	≥37 U/mL	≥3	No	No	Yes	No	Yes	Yes	Yes	No	No	＜3	No	No	Yes	Small intestine tumor	≥2	＜5 cm	≥0.05 ng/ml	≥10 mg/l	＜10 mg/l	＜3	0	Yes	external Validation Set
873	Male	＜65	＜25 kg/m2	≥3	No	Yes	Yes	No	No	≥30 g/l	＜5 ng/ml	≥37 U/mL	≥3	No	No	No	No	Yes	Yes	No	Yes	Yes	≥3	No	No	No	Gastric cancer	＜2	＜5 cm	≥0.05 ng/ml	≥10 mg/l	≥10 mg/l	≥3	0	Yes	external Validation Set
874	Female	≥65	≥25 kg/m2	≥3	No	Yes	Yes	No	Yes	≥30 g/l	≥5 ng/ml	≥37 U/mL	＜3	Yes	Yes	No	No	No	Yes	No	No	Yes	＜3	Yes	No	Yes	Pancreatic cancer	＜2	＜5 cm	＜0.05 ng/ml	≥10 mg/l	≥10 mg/l	≥3	1	Yes	external Validation Set
875	Male	≥65	≥25 kg/m2	≥3	No	Yes	Yes	Yes	No	＜30 g/l	＜5 ng/ml	≥37 U/mL	＜3	Yes	Yes	Yes	No	Yes	No	Yes	No	No	＜3	Yes	No	Yes	Pancreatic cancer	≥2	＜5 cm	＜0.05 ng/ml	＜10 mg/l	≥10 mg/l	＜3	1	Yes	external Validation Set
876	Female	＜65	≥25 kg/m2	＜3	No	No	Yes	Yes	Yes	＜30 g/l	≥5 ng/ml	≥37 U/mL	≥3	Yes	No	Yes	Yes	No	Yes	No	Yes	No	＜3	No	Yes	No	Esophageal cancer	≥2	＜5 cm	＜0.05 ng/ml	≥10 mg/l	＜10 mg/l	＜3	0	Yes	external Validation Set
877	Female	≥65	＜25 kg/m2	≥3	Yes	Yes	Yes	Yes	Yes	≥30 g/l	＜5 ng/ml	＜37 U/mL	＜3	Yes	No	No	Yes	Yes	No	No	No	Yes	＜3	No	Yes	Yes	Small intestine tumor	＜2	＜5 cm	≥0.05 ng/ml	＜10 mg/l	＜10 mg/l	≥3	0	Yes	external Validation Set
878	Female	≥65	≥25 kg/m2	＜3	No	Yes	No	No	Yes	＜30 g/l	≥5 ng/ml	＜37 U/mL	＜3	Yes	Yes	No	No	No	No	Yes	No	Yes	＜3	Yes	Yes	Yes	Hepatocellular carcinoma	≥2	≥5 cm	≥0.05 ng/ml	≥10 mg/l	≥10 mg/l	＜3	0	Yes	external Validation Set
879	Male	≥65	＜25 kg/m2	＜3	Yes	Yes	No	No	No	≥30 g/l	＜5 ng/ml	≥37 U/mL	≥3	Yes	Yes	Yes	Yes	No	No	Yes	Yes	Yes	＜3	No	Yes	No	Cholangiocarcinoma	≥2	≥5 cm	＜0.05 ng/ml	＜10 mg/l	≥10 mg/l	＜3	0	Yes	external Validation Set
880	Female	≥65	≥25 kg/m2	≥3	Yes	No	Yes	Yes	No	＜30 g/l	≥5 ng/ml	≥37 U/mL	＜3	No	No	Yes	No	Yes	Yes	Yes	No	No	＜3	Yes	Yes	No	Cholangiocarcinoma	≥2	＜5 cm	＜0.05 ng/ml	＜10 mg/l	≥10 mg/l	＜3	0	Yes	external Validation Set
881	Female	＜65	≥25 kg/m2	≥3	Yes	Yes	No	Yes	Yes	＜30 g/l	＜5 ng/ml	＜37 U/mL	＜3	Yes	No	No	No	No	No	Yes	Yes	No	≥3	No	No	No	Cholangiocarcinoma	≥2	＜5 cm	＜0.05 ng/ml	≥10 mg/l	＜10 mg/l	≥3	0	Yes	external Validation Set
882	Male	≥65	＜25 kg/m2	＜3	No	No	No	No	Yes	≥30 g/l	＜5 ng/ml	≥37 U/mL	＜3	Yes	Yes	Yes	No	No	No	No	Yes	No	＜3	Yes	Yes	No	Gastric cancer	≥2	≥5 cm	≥0.05 ng/ml	＜10 mg/l	＜10 mg/l	≥3	0	Yes	external Validation Set
883	Female	≥65	≥25 kg/m2	＜3	No	No	Yes	No	No	＜30 g/l	＜5 ng/ml	＜37 U/mL	≥3	No	No	No	Yes	No	Yes	Yes	Yes	Yes	＜3	No	Yes	No	Esophageal cancer	≥2	≥5 cm	≥0.05 ng/ml	＜10 mg/l	＜10 mg/l	＜3	0	Yes	external Validation Set
884	Male	＜65	≥25 kg/m2	≥3	No	Yes	Yes	Yes	No	＜30 g/l	≥5 ng/ml	≥37 U/mL	≥3	No	Yes	Yes	No	Yes	No	Yes	Yes	No	＜3	No	Yes	Yes	Esophageal cancer	≥2	≥5 cm	≥0.05 ng/ml	≥10 mg/l	≥10 mg/l	＜3	0	No	external Validation Set
885	Female	＜65	＜25 kg/m2	≥3	Yes	Yes	No	Yes	Yes	≥30 g/l	＜5 ng/ml	≥37 U/mL	≥3	No	No	No	Yes	No	Yes	No	Yes	Yes	＜3	No	No	Yes	Pancreatic cancer	≥2	＜5 cm	＜0.05 ng/ml	≥10 mg/l	≥10 mg/l	≥3	0	No	external Validation Set
886	Female	＜65	＜25 kg/m2	≥3	Yes	Yes	Yes	Yes	Yes	＜30 g/l	≥5 ng/ml	＜37 U/mL	＜3	No	No	Yes	No	Yes	No	No	Yes	Yes	＜3	No	No	No	Cholangiocarcinoma	＜2	≥5 cm	≥0.05 ng/ml	≥10 mg/l	＜10 mg/l	＜3	0	No	external Validation Set
887	Female	＜65	＜25 kg/m2	＜3	Yes	Yes	Yes	No	No	≥30 g/l	≥5 ng/ml	≥37 U/mL	≥3	Yes	No	No	Yes	Yes	No	Yes	Yes	No	＜3	Yes	Yes	No	Colorectal cancer	＜2	≥5 cm	＜0.05 ng/ml	≥10 mg/l	＜10 mg/l	≥3	0	No	external Validation Set
888	Female	≥65	≥25 kg/m2	＜3	Yes	Yes	No	No	No	＜30 g/l	＜5 ng/ml	≥37 U/mL	≥3	No	Yes	No	Yes	No	No	Yes	No	Yes	＜3	No	Yes	Yes	Hepatocellular carcinoma	≥2	＜5 cm	＜0.05 ng/ml	＜10 mg/l	≥10 mg/l	≥3	0	No	external Validation Set
889	Female	＜65	≥25 kg/m2	＜3	No	Yes	No	No	No	＜30 g/l	≥5 ng/ml	≥37 U/mL	＜3	No	No	No	Yes	No	Yes	Yes	No	No	≥3	No	No	No	Colorectal cancer	＜2	≥5 cm	≥0.05 ng/ml	≥10 mg/l	＜10 mg/l	≥3	0	No	external Validation Set
890	Female	≥65	＜25 kg/m2	≥3	Yes	No	Yes	Yes	No	＜30 g/l	＜5 ng/ml	＜37 U/mL	≥3	Yes	No	No	Yes	Yes	No	No	No	Yes	≥3	No	No	Yes	Small intestine tumor	＜2	＜5 cm	＜0.05 ng/ml	＜10 mg/l	＜10 mg/l	≥3	0	No	external Validation Set
891	Male	≥65	≥25 kg/m2	≥3	Yes	No	Yes	Yes	No	＜30 g/l	＜5 ng/ml	≥37 U/mL	＜3	No	Yes	No	No	No	No	Yes	No	No	≥3	No	No	No	Small intestine tumor	≥2	≥5 cm	＜0.05 ng/ml	≥10 mg/l	＜10 mg/l	≥3	0	No	external Validation Set
892	Male	≥65	＜25 kg/m2	＜3	No	Yes	No	No	No	≥30 g/l	＜5 ng/ml	≥37 U/mL	＜3	Yes	No	No	Yes	Yes	Yes	Yes	No	No	≥3	No	No	Yes	Hepatocellular carcinoma	≥2	＜5 cm	＜0.05 ng/ml	＜10 mg/l	≥10 mg/l	≥3	0	No	external Validation Set
893	Male	＜65	＜25 kg/m2	≥3	No	No	No	Yes	No	＜30 g/l	＜5 ng/ml	≥37 U/mL	＜3	Yes	No	No	No	Yes	No	No	No	No	＜3	Yes	No	No	Cholangiocarcinoma	≥2	＜5 cm	＜0.05 ng/ml	＜10 mg/l	＜10 mg/l	≥3	0	No	external Validation Set
894	Female	＜65	＜25 kg/m2	＜3	No	Yes	No	No	No	＜30 g/l	＜5 ng/ml	＜37 U/mL	≥3	Yes	Yes	Yes	No	Yes	No	Yes	No	No	＜3	No	No	Yes	Hepatocellular carcinoma	＜2	＜5 cm	≥0.05 ng/ml	＜10 mg/l	＜10 mg/l	＜3	0	No	external Validation Set
895	Male	≥65	＜25 kg/m2	＜3	Yes	No	No	Yes	No	＜30 g/l	≥5 ng/ml	＜37 U/mL	＜3	Yes	No	Yes	No	No	Yes	Yes	No	No	＜3	Yes	No	Yes	Colorectal cancer	＜2	≥5 cm	＜0.05 ng/ml	≥10 mg/l	≥10 mg/l	≥3	0	No	external Validation Set
896	Male	＜65	≥25 kg/m2	＜3	No	No	No	No	No	＜30 g/l	＜5 ng/ml	＜37 U/mL	＜3	No	Yes	Yes	No	Yes	No	Yes	No	No	＜3	Yes	No	Yes	Colorectal cancer	≥2	＜5 cm	＜0.05 ng/ml	≥10 mg/l	＜10 mg/l	＜3	0	No	external Validation Set
897	Female	＜65	≥25 kg/m2	＜3	Yes	No	Yes	No	No	≥30 g/l	＜5 ng/ml	＜37 U/mL	≥3	Yes	No	No	No	No	No	No	No	No	＜3	Yes	No	Yes	Gastric cancer	≥2	≥5 cm	≥0.05 ng/ml	＜10 mg/l	＜10 mg/l	＜3	1	No	external Validation Set
898	Male	≥65	＜25 kg/m2	≥3	No	Yes	No	Yes	No	≥30 g/l	＜5 ng/ml	＜37 U/mL	≥3	No	Yes	No	No	Yes	No	Yes	No	No	＜3	Yes	No	No	Gastric cancer	＜2	＜5 cm	＜0.05 ng/ml	＜10 mg/l	＜10 mg/l	≥3	0	No	external Validation Set
899	Female	＜65	＜25 kg/m2	≥3	Yes	Yes	Yes	Yes	No	＜30 g/l	≥5 ng/ml	≥37 U/mL	＜3	No	Yes	Yes	No	No	Yes	No	No	No	＜3	Yes	No	No	Colorectal cancer	＜2	＜5 cm	＜0.05 ng/ml	＜10 mg/l	＜10 mg/l	＜3	0	No	external Validation Set
900	Male	＜65	＜25 kg/m2	＜3	Yes	Yes	Yes	Yes	No	＜30 g/l	＜5 ng/ml	≥37 U/mL	≥3	Yes	No	Yes	No	No	No	Yes	No	No	＜3	Yes	No	No	Colorectal cancer	≥2	≥5 cm	≥0.05 ng/ml	≥10 mg/l	＜10 mg/l	＜3	0	No	external Validation Set
901	Male	＜65	＜25 kg/m2	＜3	No	Yes	Yes	No	No	≥30 g/l	≥5 ng/ml	＜37 U/mL	＜3	Yes	Yes	No	Yes	No	No	Yes	No	No	＜3	No	No	No	Gastric cancer	≥2	＜5 cm	＜0.05 ng/ml	≥10 mg/l	≥10 mg/l	≥3	0	No	external Validation Set
902	Male	＜65	＜25 kg/m2	＜3	Yes	Yes	Yes	Yes	No	＜30 g/l	＜5 ng/ml	≥37 U/mL	＜3	No	No	No	Yes	No	No	Yes	No	No	＜3	No	Yes	No	Gastric cancer	＜2	≥5 cm	＜0.05 ng/ml	＜10 mg/l	＜10 mg/l	≥3	0	No	external Validation Set
903	Female	≥65	≥25 kg/m2	≥3	No	Yes	No	Yes	Yes	＜30 g/l	≥5 ng/ml	≥37 U/mL	≥3	No	Yes	Yes	Yes	No	Yes	Yes	No	No	＜3	No	Yes	No	Gastric cancer	≥2	＜5 cm	＜0.05 ng/ml	＜10 mg/l	＜10 mg/l	≥3	1	No	external Validation Set
904	Female	＜65	≥25 kg/m2	＜3	Yes	Yes	Yes	No	No	≥30 g/l	＜5 ng/ml	＜37 U/mL	＜3	Yes	No	Yes	No	No	No	Yes	No	No	＜3	No	Yes	Yes	Gastric cancer	≥2	＜5 cm	≥0.05 ng/ml	＜10 mg/l	≥10 mg/l	≥3	1	No	external Validation Set
905	Male	＜65	≥25 kg/m2	≥3	Yes	Yes	Yes	Yes	Yes	≥30 g/l	≥5 ng/ml	≥37 U/mL	＜3	No	No	No	No	Yes	No	No	No	No	＜3	No	Yes	No	Gastric cancer	＜2	＜5 cm	≥0.05 ng/ml	＜10 mg/l	≥10 mg/l	＜3	1	No	external Validation Set
906	Female	＜65	＜25 kg/m2	≥3	No	No	Yes	Yes	Yes	＜30 g/l	＜5 ng/ml	≥37 U/mL	≥3	No	Yes	No	No	Yes	No	Yes	No	No	＜3	No	Yes	No	Small intestine tumor	＜2	≥5 cm	≥0.05 ng/ml	＜10 mg/l	＜10 mg/l	＜3	0	No	external Validation Set
907	Male	＜65	＜25 kg/m2	＜3	No	Yes	No	Yes	No	＜30 g/l	＜5 ng/ml	＜37 U/mL	≥3	Yes	Yes	No	Yes	Yes	No	No	No	No	＜3	No	Yes	No	Gastric cancer	≥2	≥5 cm	＜0.05 ng/ml	≥10 mg/l	≥10 mg/l	＜3	0	No	external Validation Set
908	Female	≥65	＜25 kg/m2	≥3	Yes	Yes	No	Yes	No	＜30 g/l	≥5 ng/ml	≥37 U/mL	≥3	No	Yes	No	Yes	Yes	Yes	Yes	No	No	＜3	No	No	Yes	Colorectal cancer	＜2	＜5 cm	≥0.05 ng/ml	＜10 mg/l	＜10 mg/l	≥3	0	No	external Validation Set
909	Female	≥65	＜25 kg/m2	≥3	No	No	No	No	No	≥30 g/l	≥5 ng/ml	≥37 U/mL	≥3	No	Yes	Yes	Yes	Yes	Yes	No	No	No	＜3	Yes	No	Yes	Small intestine tumor	≥2	＜5 cm	＜0.05 ng/ml	＜10 mg/l	＜10 mg/l	＜3	0	No	external Validation Set
910	Female	＜65	≥25 kg/m2	≥3	Yes	No	No	No	No	＜30 g/l	＜5 ng/ml	＜37 U/mL	≥3	Yes	Yes	Yes	No	Yes	No	No	No	No	＜3	No	No	No	Gastric cancer	≥2	＜5 cm	＜0.05 ng/ml	≥10 mg/l	≥10 mg/l	＜3	1	No	external Validation Set
911	Female	＜65	＜25 kg/m2	＜3	Yes	No	No	No	No	＜30 g/l	＜5 ng/ml	≥37 U/mL	≥3	No	No	Yes	Yes	No	No	Yes	No	Yes	＜3	Yes	No	Yes	Hepatocellular carcinoma	≥2	＜5 cm	＜0.05 ng/ml	＜10 mg/l	＜10 mg/l	≥3	0	No	external Validation Set
912	Male	≥65	≥25 kg/m2	＜3	Yes	Yes	No	No	No	＜30 g/l	≥5 ng/ml	＜37 U/mL	≥3	No	Yes	Yes	Yes	No	Yes	Yes	No	Yes	＜3	Yes	No	Yes	Cholangiocarcinoma	＜2	＜5 cm	≥0.05 ng/ml	≥10 mg/l	＜10 mg/l	≥3	0	No	external Validation Set
913	Female	≥65	≥25 kg/m2	＜3	Yes	No	No	No	No	＜30 g/l	＜5 ng/ml	≥37 U/mL	≥3	Yes	Yes	No	No	No	No	No	No	Yes	＜3	No	No	No	Cholangiocarcinoma	≥2	＜5 cm	≥0.05 ng/ml	＜10 mg/l	＜10 mg/l	≥3	0	No	external Validation Set
914	Female	≥65	＜25 kg/m2	＜3	No	No	No	No	No	≥30 g/l	＜5 ng/ml	＜37 U/mL	≥3	Yes	No	No	No	Yes	No	Yes	No	Yes	＜3	No	No	No	Gastric cancer	≥2	≥5 cm	≥0.05 ng/ml	＜10 mg/l	≥10 mg/l	≥3	0	No	external Validation Set
915	Female	＜65	≥25 kg/m2	≥3	No	Yes	No	No	No	＜30 g/l	＜5 ng/ml	＜37 U/mL	≥3	No	No	No	No	No	No	Yes	No	Yes	＜3	No	No	Yes	Gastric cancer	≥2	≥5 cm	＜0.05 ng/ml	＜10 mg/l	＜10 mg/l	≥3	1	No	external Validation Set
916	Male	≥65	＜25 kg/m2	＜3	Yes	No	Yes	No	No	＜30 g/l	≥5 ng/ml	＜37 U/mL	＜3	Yes	Yes	No	Yes	No	Yes	Yes	Yes	No	≥3	No	No	Yes	Cholangiocarcinoma	≥2	≥5 cm	＜0.05 ng/ml	＜10 mg/l	＜10 mg/l	≥3	0	No	external Validation Set
917	Female	≥65	≥25 kg/m2	≥3	No	No	No	No	No	≥30 g/l	≥5 ng/ml	＜37 U/mL	＜3	No	Yes	No	Yes	Yes	No	Yes	Yes	Yes	≥3	No	No	No	Gastric cancer	≥2	＜5 cm	＜0.05 ng/ml	≥10 mg/l	≥10 mg/l	≥3	1	No	external Validation Set
918	Male	≥65	＜25 kg/m2	≥3	No	Yes	Yes	No	No	≥30 g/l	≥5 ng/ml	≥37 U/mL	≥3	Yes	No	No	Yes	No	No	Yes	No	No	＜3	No	No	Yes	Gastric cancer	≥2	≥5 cm	≥0.05 ng/ml	＜10 mg/l	≥10 mg/l	≥3	0	No	external Validation Set
919	Male	＜65	＜25 kg/m2	≥3	No	No	Yes	No	No	＜30 g/l	≥5 ng/ml	＜37 U/mL	≥3	Yes	Yes	No	No	Yes	Yes	Yes	Yes	No	＜3	No	No	No	Small intestine tumor	≥2	＜5 cm	＜0.05 ng/ml	≥10 mg/l	＜10 mg/l	＜3	0	No	external Validation Set
920	Male	≥65	≥25 kg/m2	≥3	Yes	Yes	No	Yes	No	＜30 g/l	≥5 ng/ml	＜37 U/mL	＜3	No	Yes	Yes	No	No	Yes	Yes	Yes	No	＜3	No	No	Yes	Small intestine tumor	＜2	≥5 cm	＜0.05 ng/ml	＜10 mg/l	≥10 mg/l	＜3	0	No	external Validation Set
921	Male	≥65	≥25 kg/m2	＜3	Yes	Yes	Yes	No	No	＜30 g/l	＜5 ng/ml	≥37 U/mL	＜3	Yes	No	Yes	No	No	No	Yes	No	No	＜3	No	No	Yes	Small intestine tumor	≥2	＜5 cm	≥0.05 ng/ml	≥10 mg/l	＜10 mg/l	＜3	0	No	external Validation Set
922	Female	≥65	≥25 kg/m2	＜3	No	Yes	Yes	No	No	≥30 g/l	＜5 ng/ml	≥37 U/mL	＜3	No	No	No	Yes	No	Yes	No	Yes	No	＜3	No	No	Yes	Cholangiocarcinoma	＜2	＜5 cm	≥0.05 ng/ml	≥10 mg/l	≥10 mg/l	≥3	0	No	external Validation Set
923	Female	≥65	＜25 kg/m2	≥3	No	Yes	Yes	No	Yes	＜30 g/l	≥5 ng/ml	≥37 U/mL	≥3	Yes	Yes	Yes	No	No	Yes	Yes	No	No	＜3	No	No	Yes	Cholangiocarcinoma	≥2	≥5 cm	≥0.05 ng/ml	＜10 mg/l	＜10 mg/l	＜3	0	No	external Validation Set
924	Female	＜65	＜25 kg/m2	＜3	Yes	Yes	No	Yes	No	≥30 g/l	＜5 ng/ml	＜37 U/mL	＜3	No	No	Yes	Yes	Yes	No	No	No	No	＜3	No	No	No	Gastric cancer	＜2	＜5 cm	＜0.05 ng/ml	≥10 mg/l	＜10 mg/l	≥3	0	No	external Validation Set
925	Male	＜65	＜25 kg/m2	＜3	No	No	No	Yes	No	＜30 g/l	≥5 ng/ml	≥37 U/mL	≥3	No	No	No	Yes	Yes	Yes	No	Yes	No	≥3	No	Yes	No	Colorectal cancer	＜2	≥5 cm	＜0.05 ng/ml	＜10 mg/l	≥10 mg/l	＜3	0	No	external Validation Set
926	Male	≥65	≥25 kg/m2	≥3	Yes	No	No	Yes	No	＜30 g/l	＜5 ng/ml	＜37 U/mL	≥3	Yes	No	Yes	Yes	No	No	Yes	Yes	No	≥3	No	Yes	Yes	Colorectal cancer	≥2	≥5 cm	≥0.05 ng/ml	＜10 mg/l	≥10 mg/l	＜3	0	No	external Validation Set
927	Female	＜65	≥25 kg/m2	＜3	No	No	No	Yes	No	≥30 g/l	＜5 ng/ml	＜37 U/mL	≥3	No	Yes	No	No	Yes	No	Yes	Yes	No	＜3	Yes	No	Yes	Cholangiocarcinoma	＜2	≥5 cm	＜0.05 ng/ml	≥10 mg/l	＜10 mg/l	＜3	0	No	external Validation Set
928	Female	＜65	≥25 kg/m2	≥3	Yes	No	No	No	No	＜30 g/l	≥5 ng/ml	≥37 U/mL	＜3	Yes	Yes	No	Yes	Yes	Yes	No	Yes	No	≥3	Yes	Yes	No	Gastric cancer	≥2	＜5 cm	＜0.05 ng/ml	≥10 mg/l	≥10 mg/l	≥3	1	No	external Validation Set
929	Male	＜65	≥25 kg/m2	≥3	No	Yes	No	Yes	No	≥30 g/l	≥5 ng/ml	≥37 U/mL	＜3	No	No	Yes	Yes	No	Yes	No	Yes	No	≥3	No	Yes	Yes	Gastric cancer	≥2	＜5 cm	＜0.05 ng/ml	＜10 mg/l	≥10 mg/l	＜3	1	No	external Validation Set
930	Male	≥65	≥25 kg/m2	≥3	No	No	No	No	No	≥30 g/l	＜5 ng/ml	≥37 U/mL	≥3	No	Yes	No	Yes	Yes	Yes	No	No	No	＜3	Yes	No	No	Small intestine tumor	≥2	＜5 cm	＜0.05 ng/ml	≥10 mg/l	≥10 mg/l	≥3	0	No	external Validation Set
931	Female	＜65	≥25 kg/m2	≥3	No	Yes	No	No	Yes	＜30 g/l	＜5 ng/ml	≥37 U/mL	＜3	Yes	No	No	Yes	No	No	No	No	No	＜3	Yes	No	No	Gastric cancer	≥2	＜5 cm	≥0.05 ng/ml	＜10 mg/l	＜10 mg/l	＜3	1	No	external Validation Set
932	Male	＜65	＜25 kg/m2	＜3	No	Yes	No	Yes	No	≥30 g/l	≥5 ng/ml	≥37 U/mL	≥3	No	Yes	No	Yes	No	Yes	No	Yes	No	＜3	Yes	Yes	Yes	Gastric cancer	≥2	≥5 cm	＜0.05 ng/ml	＜10 mg/l	＜10 mg/l	≥3	0	No	external Validation Set
933	Female	≥65	＜25 kg/m2	＜3	No	Yes	No	Yes	No	≥30 g/l	＜5 ng/ml	＜37 U/mL	＜3	No	No	Yes	No	Yes	Yes	Yes	Yes	Yes	＜3	No	No	Yes	Hepatocellular carcinoma	≥2	＜5 cm	＜0.05 ng/ml	≥10 mg/l	≥10 mg/l	＜3	0	No	external Validation Set
934	Female	＜65	≥25 kg/m2	＜3	Yes	Yes	Yes	Yes	No	＜30 g/l	≥5 ng/ml	≥37 U/mL	＜3	Yes	Yes	Yes	No	No	Yes	No	Yes	No	≥3	Yes	No	Yes	Gastric cancer	＜2	＜5 cm	＜0.05 ng/ml	＜10 mg/l	＜10 mg/l	≥3	1	No	external Validation Set
935	Male	＜65	≥25 kg/m2	＜3	Yes	Yes	Yes	No	No	≥30 g/l	＜5 ng/ml	≥37 U/mL	≥3	Yes	No	No	Yes	Yes	No	Yes	Yes	No	≥3	No	No	No	Gastric cancer	≥2	＜5 cm	＜0.05 ng/ml	≥10 mg/l	＜10 mg/l	＜3	1	No	external Validation Set
936	Male	＜65	≥25 kg/m2	＜3	No	Yes	No	No	No	＜30 g/l	≥5 ng/ml	＜37 U/mL	＜3	Yes	No	Yes	No	Yes	Yes	Yes	Yes	No	≥3	No	No	Yes	Cholangiocarcinoma	＜2	≥5 cm	＜0.05 ng/ml	＜10 mg/l	≥10 mg/l	≥3	0	No	external Validation Set
937	Male	≥65	≥25 kg/m2	＜3	No	Yes	Yes	No	No	＜30 g/l	＜5 ng/ml	≥37 U/mL	＜3	No	Yes	Yes	No	No	No	No	No	Yes	＜3	No	No	Yes	Gastric cancer	＜2	≥5 cm	≥0.05 ng/ml	＜10 mg/l	≥10 mg/l	≥3	1	No	external Validation Set
938	Female	＜65	＜25 kg/m2	≥3	Yes	Yes	No	No	No	＜30 g/l	≥5 ng/ml	≥37 U/mL	≥3	Yes	No	No	No	Yes	Yes	Yes	Yes	No	＜3	Yes	No	Yes	Esophageal cancer	＜2	＜5 cm	≥0.05 ng/ml	≥10 mg/l	＜10 mg/l	＜3	0	No	external Validation Set
939	Female	＜65	＜25 kg/m2	＜3	No	Yes	Yes	No	No	＜30 g/l	＜5 ng/ml	≥37 U/mL	≥3	No	No	Yes	No	Yes	Yes	No	No	No	≥3	No	No	Yes	Colorectal cancer	＜2	≥5 cm	＜0.05 ng/ml	≥10 mg/l	≥10 mg/l	＜3	0	No	external Validation Set
940	Female	≥65	＜25 kg/m2	≥3	Yes	No	Yes	No	No	＜30 g/l	≥5 ng/ml	≥37 U/mL	≥3	No	No	No	Yes	No	Yes	No	Yes	No	≥3	No	No	Yes	Small intestine tumor	≥2	≥5 cm	＜0.05 ng/ml	≥10 mg/l	＜10 mg/l	＜3	0	No	external Validation Set
941	Female	≥65	≥25 kg/m2	≥3	No	No	Yes	No	No	＜30 g/l	≥5 ng/ml	≥37 U/mL	＜3	No	Yes	No	No	Yes	Yes	Yes	No	No	≥3	No	No	Yes	Gastric cancer	＜2	＜5 cm	≥0.05 ng/ml	≥10 mg/l	＜10 mg/l	≥3	1	No	external Validation Set
942	Female	≥65	＜25 kg/m2	＜3	No	Yes	Yes	No	No	＜30 g/l	＜5 ng/ml	＜37 U/mL	≥3	No	No	No	No	Yes	Yes	No	No	Yes	≥3	No	No	No	Colorectal cancer	≥2	＜5 cm	≥0.05 ng/ml	＜10 mg/l	＜10 mg/l	＜3	0	No	external Validation Set
943	Male	≥65	＜25 kg/m2	＜3	Yes	No	No	No	No	≥30 g/l	＜5 ng/ml	≥37 U/mL	≥3	No	No	Yes	Yes	Yes	No	Yes	Yes	Yes	＜3	Yes	No	Yes	Small intestine tumor	≥2	＜5 cm	＜0.05 ng/ml	≥10 mg/l	＜10 mg/l	＜3	0	No	external Validation Set
944	Male	＜65	≥25 kg/m2	＜3	Yes	Yes	Yes	No	No	≥30 g/l	＜5 ng/ml	＜37 U/mL	＜3	Yes	Yes	Yes	Yes	No	No	Yes	No	No	＜3	Yes	No	No	Gastric cancer	≥2	＜5 cm	＜0.05 ng/ml	≥10 mg/l	＜10 mg/l	＜3	1	No	external Validation Set
945	Female	≥65	≥25 kg/m2	＜3	No	No	No	No	No	≥30 g/l	≥5 ng/ml	＜37 U/mL	≥3	No	No	No	No	Yes	Yes	Yes	Yes	No	＜3	Yes	Yes	Yes	Hepatocellular carcinoma	＜2	≥5 cm	≥0.05 ng/ml	＜10 mg/l	≥10 mg/l	＜3	0	No	external Validation Set
946	Male	＜65	＜25 kg/m2	≥3	Yes	Yes	Yes	No	No	≥30 g/l	≥5 ng/ml	≥37 U/mL	＜3	No	No	Yes	No	Yes	No	No	No	No	＜3	Yes	No	Yes	Gastric cancer	＜2	≥5 cm	＜0.05 ng/ml	＜10 mg/l	≥10 mg/l	≥3	0	No	external Validation Set
947	Male	≥65	＜25 kg/m2	＜3	Yes	Yes	No	No	No	＜30 g/l	≥5 ng/ml	＜37 U/mL	＜3	Yes	No	Yes	No	No	No	Yes	No	No	＜3	No	Yes	No	Gastric cancer	＜2	＜5 cm	≥0.05 ng/ml	≥10 mg/l	≥10 mg/l	＜3	0	No	external Validation Set
948	Male	＜65	≥25 kg/m2	≥3	Yes	Yes	No	No	No	＜30 g/l	≥5 ng/ml	＜37 U/mL	≥3	No	Yes	No	Yes	No	No	No	Yes	No	＜3	No	No	No	Colorectal cancer	≥2	＜5 cm	＜0.05 ng/ml	＜10 mg/l	≥10 mg/l	＜3	0	No	external Validation Set
949	Female	≥65	＜25 kg/m2	＜3	Yes	Yes	No	No	No	＜30 g/l	≥5 ng/ml	＜37 U/mL	≥3	Yes	No	No	No	Yes	No	No	No	No	＜3	No	Yes	No	Small intestine tumor	＜2	≥5 cm	≥0.05 ng/ml	＜10 mg/l	＜10 mg/l	＜3	0	No	external Validation Set
950	Female	≥65	≥25 kg/m2	＜3	Yes	No	No	No	No	＜30 g/l	≥5 ng/ml	≥37 U/mL	≥3	Yes	No	No	No	Yes	No	No	No	No	＜3	No	No	No	Gastric cancer	＜2	＜5 cm	＜0.05 ng/ml	＜10 mg/l	＜10 mg/l	≥3	1	No	external Validation Set
951	Male	≥65	≥25 kg/m2	＜3	No	No	No	No	No	＜30 g/l	＜5 ng/ml	≥37 U/mL	＜3	Yes	No	Yes	Yes	Yes	Yes	No	Yes	No	＜3	Yes	No	No	Small intestine tumor	＜2	＜5 cm	≥0.05 ng/ml	＜10 mg/l	≥10 mg/l	≥3	0	No	external Validation Set
952	Female	≥65	＜25 kg/m2	＜3	Yes	No	No	No	Yes	≥30 g/l	≥5 ng/ml	＜37 U/mL	＜3	Yes	No	Yes	No	No	No	No	Yes	No	＜3	Yes	Yes	Yes	Small intestine tumor	≥2	＜5 cm	＜0.05 ng/ml	＜10 mg/l	＜10 mg/l	＜3	0	No	external Validation Set
953	Male	≥65	＜25 kg/m2	＜3	No	Yes	No	No	Yes	＜30 g/l	≥5 ng/ml	≥37 U/mL	≥3	No	No	Yes	Yes	Yes	Yes	No	Yes	No	＜3	No	Yes	No	Small intestine tumor	≥2	≥5 cm	≥0.05 ng/ml	≥10 mg/l	≥10 mg/l	≥3	0	No	external Validation Set
954	Female	＜65	＜25 kg/m2	≥3	No	Yes	No	No	No	＜30 g/l	＜5 ng/ml	≥37 U/mL	＜3	No	Yes	Yes	Yes	No	Yes	Yes	No	No	＜3	No	No	Yes	Gastric cancer	≥2	＜5 cm	≥0.05 ng/ml	＜10 mg/l	≥10 mg/l	≥3	0	No	external Validation Set
955	Male	＜65	＜25 kg/m2	≥3	Yes	Yes	No	No	No	＜30 g/l	≥5 ng/ml	＜37 U/mL	≥3	Yes	No	No	No	Yes	No	No	No	No	＜3	Yes	No	Yes	Colorectal cancer	≥2	≥5 cm	≥0.05 ng/ml	＜10 mg/l	＜10 mg/l	≥3	0	No	external Validation Set
956	Male	＜65	＜25 kg/m2	＜3	No	No	Yes	No	No	≥30 g/l	≥5 ng/ml	≥37 U/mL	≥3	No	Yes	No	Yes	Yes	Yes	Yes	Yes	No	＜3	Yes	Yes	No	Cholangiocarcinoma	≥2	≥5 cm	＜0.05 ng/ml	≥10 mg/l	≥10 mg/l	＜3	0	No	external Validation Set
957	Female	＜65	＜25 kg/m2	＜3	Yes	No	No	No	No	＜30 g/l	≥5 ng/ml	＜37 U/mL	≥3	Yes	No	Yes	No	No	Yes	Yes	Yes	No	≥3	Yes	No	Yes	Cholangiocarcinoma	≥2	≥5 cm	≥0.05 ng/ml	≥10 mg/l	≥10 mg/l	≥3	0	No	external Validation Set
958	Male	≥65	≥25 kg/m2	＜3	No	Yes	Yes	No	No	＜30 g/l	＜5 ng/ml	＜37 U/mL	＜3	Yes	No	Yes	No	No	No	Yes	Yes	No	＜3	No	No	Yes	Cholangiocarcinoma	≥2	＜5 cm	＜0.05 ng/ml	＜10 mg/l	＜10 mg/l	≥3	0	No	external Validation Set
959	Male	＜65	＜25 kg/m2	＜3	No	No	No	No	No	＜30 g/l	≥5 ng/ml	＜37 U/mL	＜3	Yes	Yes	No	No	No	Yes	No	No	No	≥3	No	No	Yes	Cholangiocarcinoma	＜2	≥5 cm	＜0.05 ng/ml	≥10 mg/l	≥10 mg/l	＜3	0	No	external Validation Set
960	Female	＜65	≥25 kg/m2	≥3	Yes	Yes	No	No	No	≥30 g/l	＜5 ng/ml	＜37 U/mL	＜3	Yes	No	No	No	Yes	Yes	Yes	Yes	No	≥3	No	No	No	Cholangiocarcinoma	＜2	≥5 cm	≥0.05 ng/ml	≥10 mg/l	＜10 mg/l	≥3	0	No	external Validation Set
961	Male	＜65	＜25 kg/m2	＜3	Yes	Yes	Yes	No	No	≥30 g/l	＜5 ng/ml	＜37 U/mL	≥3	No	No	Yes	Yes	No	Yes	No	No	No	≥3	Yes	No	Yes	Cholangiocarcinoma	≥2	≥5 cm	＜0.05 ng/ml	＜10 mg/l	＜10 mg/l	＜3	0	No	external Validation Set
962	Female	≥65	＜25 kg/m2	＜3	Yes	No	Yes	No	No	≥30 g/l	＜5 ng/ml	≥37 U/mL	≥3	Yes	No	No	No	Yes	Yes	Yes	No	No	＜3	Yes	No	No	Cholangiocarcinoma	＜2	≥5 cm	≥0.05 ng/ml	≥10 mg/l	≥10 mg/l	≥3	0	No	external Validation Set
963	Female	＜65	≥25 kg/m2	≥3	Yes	No	No	No	No	≥30 g/l	＜5 ng/ml	≥37 U/mL	＜3	No	No	Yes	Yes	No	No	No	No	Yes	＜3	No	No	No	Cholangiocarcinoma	＜2	≥5 cm	≥0.05 ng/ml	＜10 mg/l	≥10 mg/l	＜3	0	No	external Validation Set
964	Male	≥65	＜25 kg/m2	＜3	Yes	No	No	Yes	No	＜30 g/l	＜5 ng/ml	≥37 U/mL	≥3	Yes	Yes	Yes	No	No	No	Yes	No	No	＜3	Yes	No	Yes	Cholangiocarcinoma	≥2	≥5 cm	＜0.05 ng/ml	＜10 mg/l	＜10 mg/l	≥3	0	No	external Validation Set
965	Male	≥65	≥25 kg/m2	≥3	Yes	No	No	Yes	No	≥30 g/l	＜5 ng/ml	＜37 U/mL	≥3	No	Yes	Yes	No	No	Yes	No	No	Yes	＜3	No	No	No	Cholangiocarcinoma	≥2	＜5 cm	≥0.05 ng/ml	≥10 mg/l	≥10 mg/l	≥3	0	No	external Validation Set
966	Female	＜65	＜25 kg/m2	≥3	No	No	No	Yes	No	≥30 g/l	≥5 ng/ml	≥37 U/mL	＜3	Yes	Yes	No	Yes	Yes	No	No	No	No	≥3	No	No	No	Gastric cancer	≥2	≥5 cm	≥0.05 ng/ml	＜10 mg/l	＜10 mg/l	≥3	0	No	external Validation Set
967	Male	＜65	≥25 kg/m2	＜3	Yes	No	No	No	No	＜30 g/l	≥5 ng/ml	＜37 U/mL	＜3	Yes	Yes	No	No	Yes	No	No	Yes	No	＜3	Yes	No	Yes	Gastric cancer	≥2	＜5 cm	＜0.05 ng/ml	≥10 mg/l	＜10 mg/l	＜3	1	No	external Validation Set
968	Male	≥65	≥25 kg/m2	≥3	No	Yes	No	No	No	≥30 g/l	≥5 ng/ml	≥37 U/mL	＜3	No	No	No	Yes	No	No	No	No	No	＜3	No	No	Yes	Gastric cancer	≥2	＜5 cm	≥0.05 ng/ml	＜10 mg/l	＜10 mg/l	＜3	1	No	external Validation Set
969	Female	＜65	＜25 kg/m2	＜3	Yes	Yes	No	No	Yes	＜30 g/l	＜5 ng/ml	≥37 U/mL	＜3	Yes	Yes	No	Yes	No	Yes	Yes	Yes	No	≥3	Yes	No	Yes	Small intestine tumor	≥2	＜5 cm	＜0.05 ng/ml	≥10 mg/l	≥10 mg/l	≥3	0	No	external Validation Set
970	Female	＜65	≥25 kg/m2	≥3	No	No	Yes	No	Yes	≥30 g/l	＜5 ng/ml	＜37 U/mL	＜3	No	No	No	No	No	No	No	Yes	No	≥3	Yes	No	No	Gastric cancer	＜2	＜5 cm	≥0.05 ng/ml	≥10 mg/l	≥10 mg/l	＜3	1	No	external Validation Set
971	Male	≥65	＜25 kg/m2	＜3	No	No	No	Yes	No	≥30 g/l	≥5 ng/ml	＜37 U/mL	＜3	No	Yes	Yes	Yes	No	Yes	Yes	No	No	≥3	No	Yes	No	Gastric cancer	＜2	＜5 cm	＜0.05 ng/ml	≥10 mg/l	≥10 mg/l	≥3	0	No	external Validation Set
972	Female	＜65	≥25 kg/m2	＜3	Yes	No	Yes	No	Yes	＜30 g/l	＜5 ng/ml	≥37 U/mL	＜3	No	No	Yes	No	Yes	No	Yes	Yes	No	≥3	No	No	Yes	Small intestine tumor	≥2	≥5 cm	＜0.05 ng/ml	≥10 mg/l	≥10 mg/l	≥3	0	No	external Validation Set
973	Male	≥65	＜25 kg/m2	＜3	Yes	Yes	No	No	No	＜30 g/l	≥5 ng/ml	≥37 U/mL	≥3	No	No	Yes	No	Yes	No	No	Yes	No	＜3	No	Yes	Yes	Gastric cancer	≥2	≥5 cm	＜0.05 ng/ml	＜10 mg/l	≥10 mg/l	≥3	0	No	external Validation Set
974	Female	≥65	＜25 kg/m2	≥3	Yes	No	Yes	No	No	＜30 g/l	＜5 ng/ml	≥37 U/mL	≥3	Yes	No	No	Yes	Yes	No	No	Yes	No	＜3	No	No	No	Gastric cancer	＜2	≥5 cm	≥0.05 ng/ml	＜10 mg/l	＜10 mg/l	≥3	0	No	external Validation Set
975	Male	≥65	＜25 kg/m2	≥3	Yes	No	Yes	No	Yes	≥30 g/l	＜5 ng/ml	≥37 U/mL	≥3	Yes	No	Yes	Yes	No	No	Yes	Yes	Yes	＜3	No	No	No	Gastric cancer	＜2	＜5 cm	＜0.05 ng/ml	＜10 mg/l	＜10 mg/l	＜3	0	No	external Validation Set
976	Female	≥65	≥25 kg/m2	≥3	No	Yes	Yes	No	Yes	≥30 g/l	＜5 ng/ml	＜37 U/mL	＜3	No	No	Yes	Yes	No	Yes	No	No	Yes	＜3	Yes	No	No	Cholangiocarcinoma	＜2	≥5 cm	＜0.05 ng/ml	≥10 mg/l	≥10 mg/l	＜3	0	No	external Validation Set
977	Male	≥65	＜25 kg/m2	＜3	No	Yes	No	No	No	＜30 g/l	＜5 ng/ml	≥37 U/mL	＜3	Yes	No	No	Yes	No	Yes	Yes	Yes	No	＜3	Yes	Yes	No	Cholangiocarcinoma	≥2	＜5 cm	≥0.05 ng/ml	＜10 mg/l	≥10 mg/l	＜3	0	No	external Validation Set
978	Female	＜65	≥25 kg/m2	≥3	No	Yes	No	No	No	＜30 g/l	＜5 ng/ml	＜37 U/mL	＜3	No	Yes	Yes	Yes	Yes	No	Yes	Yes	No	＜3	Yes	No	No	Cholangiocarcinoma	＜2	＜5 cm	＜0.05 ng/ml	≥10 mg/l	≥10 mg/l	≥3	0	No	external Validation Set
979	Male	＜65	≥25 kg/m2	＜3	No	No	Yes	No	No	＜30 g/l	≥5 ng/ml	≥37 U/mL	≥3	No	Yes	Yes	Yes	No	Yes	Yes	No	No	＜3	Yes	No	Yes	Gastric cancer	＜2	≥5 cm	＜0.05 ng/ml	＜10 mg/l	≥10 mg/l	＜3	1	No	external Validation Set
980	Male	≥65	＜25 kg/m2	≥3	No	Yes	No	No	No	＜30 g/l	≥5 ng/ml	≥37 U/mL	＜3	No	No	No	No	Yes	No	No	Yes	No	＜3	Yes	Yes	No	Gastric cancer	≥2	≥5 cm	＜0.05 ng/ml	≥10 mg/l	＜10 mg/l	＜3	0	No	external Validation Set
981	Female	＜65	＜25 kg/m2	＜3	Yes	No	Yes	No	No	≥30 g/l	≥5 ng/ml	＜37 U/mL	≥3	Yes	Yes	No	No	Yes	No	No	Yes	No	＜3	No	No	No	Gastric cancer	＜2	≥5 cm	＜0.05 ng/ml	＜10 mg/l	≥10 mg/l	＜3	0	No	external Validation Set
982	Female	≥65	＜25 kg/m2	＜3	No	No	No	No	No	≥30 g/l	＜5 ng/ml	≥37 U/mL	＜3	Yes	No	Yes	No	No	No	No	Yes	No	＜3	Yes	No	Yes	Gastric cancer	＜2	≥5 cm	≥0.05 ng/ml	≥10 mg/l	＜10 mg/l	＜3	0	No	external Validation Set
983	Female	≥65	≥25 kg/m2	＜3	Yes	Yes	No	No	No	≥30 g/l	≥5 ng/ml	＜37 U/mL	≥3	No	Yes	Yes	Yes	No	No	Yes	Yes	No	＜3	No	No	No	Gastric cancer	≥2	≥5 cm	＜0.05 ng/ml	≥10 mg/l	＜10 mg/l	≥3	1	No	external Validation Set
984	Male	＜65	＜25 kg/m2	＜3	No	Yes	No	No	No	＜30 g/l	＜5 ng/ml	＜37 U/mL	≥3	Yes	Yes	Yes	Yes	No	Yes	No	No	No	＜3	Yes	No	No	Small intestine tumor	≥2	＜5 cm	≥0.05 ng/ml	＜10 mg/l	≥10 mg/l	＜3	0	No	external Validation Set
985	Female	≥65	＜25 kg/m2	≥3	Yes	Yes	No	No	No	＜30 g/l	≥5 ng/ml	≥37 U/mL	＜3	No	No	No	Yes	Yes	Yes	No	Yes	No	≥3	Yes	No	No	Small intestine tumor	≥2	≥5 cm	＜0.05 ng/ml	≥10 mg/l	≥10 mg/l	＜3	0	No	external Validation Set
986	Female	≥65	≥25 kg/m2	≥3	No	Yes	No	No	No	＜30 g/l	＜5 ng/ml	≥37 U/mL	≥3	Yes	No	No	Yes	No	No	No	Yes	Yes	＜3	Yes	No	No	Small intestine tumor	＜2	≥5 cm	＜0.05 ng/ml	＜10 mg/l	＜10 mg/l	＜3	0	No	external Validation Set
987	Female	≥65	＜25 kg/m2	＜3	Yes	Yes	No	No	No	＜30 g/l	＜5 ng/ml	≥37 U/mL	＜3	No	Yes	No	Yes	No	No	No	No	Yes	＜3	No	No	Yes	Gastric cancer	＜2	≥5 cm	＜0.05 ng/ml	≥10 mg/l	≥10 mg/l	＜3	0	No	external Validation Set
988	Male	＜65	≥25 kg/m2	≥3	No	No	No	No	No	≥30 g/l	≥5 ng/ml	≥37 U/mL	≥3	Yes	Yes	No	No	Yes	Yes	Yes	No	Yes	＜3	No	No	Yes	Gastric cancer	＜2	≥5 cm	＜0.05 ng/ml	≥10 mg/l	≥10 mg/l	＜3	1	No	external Validation Set
989	Male	≥65	＜25 kg/m2	≥3	Yes	No	No	No	No	≥30 g/l	＜5 ng/ml	≥37 U/mL	≥3	No	No	Yes	No	No	Yes	No	No	Yes	＜3	No	No	No	Cholangiocarcinoma	≥2	＜5 cm	≥0.05 ng/ml	＜10 mg/l	＜10 mg/l	≥3	0	No	external Validation Set
990	Female	＜65	≥25 kg/m2	≥3	Yes	Yes	No	Yes	No	≥30 g/l	≥5 ng/ml	＜37 U/mL	＜3	Yes	No	Yes	No	No	Yes	Yes	No	No	≥3	No	No	No	Cholangiocarcinoma	＜2	≥5 cm	≥0.05 ng/ml	＜10 mg/l	＜10 mg/l	≥3	0	No	external Validation Set
991	Male	≥65	≥25 kg/m2	≥3	No	Yes	Yes	No	No	≥30 g/l	＜5 ng/ml	＜37 U/mL	≥3	Yes	No	No	No	Yes	Yes	Yes	Yes	Yes	＜3	No	No	Yes	Cholangiocarcinoma	＜2	＜5 cm	＜0.05 ng/ml	≥10 mg/l	＜10 mg/l	＜3	0	No	external Validation Set
992	Male	＜65	＜25 kg/m2	≥3	Yes	Yes	Yes	Yes	No	＜30 g/l	＜5 ng/ml	≥37 U/mL	＜3	Yes	No	No	Yes	No	No	No	No	Yes	＜3	No	No	No	Cholangiocarcinoma	＜2	≥5 cm	＜0.05 ng/ml	≥10 mg/l	≥10 mg/l	＜3	0	No	external Validation Set
993	Female	＜65	＜25 kg/m2	＜3	Yes	Yes	No	No	No	＜30 g/l	≥5 ng/ml	＜37 U/mL	≥3	Yes	Yes	No	Yes	No	Yes	No	Yes	Yes	＜3	Yes	No	No	Small intestine tumor	＜2	≥5 cm	≥0.05 ng/ml	＜10 mg/l	≥10 mg/l	≥3	0	No	external Validation Set
994	Male	≥65	＜25 kg/m2	＜3	No	Yes	No	No	Yes	＜30 g/l	＜5 ng/ml	＜37 U/mL	＜3	No	No	Yes	No	Yes	No	Yes	No	No	＜3	No	Yes	Yes	Small intestine tumor	＜2	＜5 cm	≥0.05 ng/ml	≥10 mg/l	≥10 mg/l	≥3	0	No	external Validation Set
995	Male	≥65	≥25 kg/m2	＜3	No	No	Yes	Yes	No	＜30 g/l	＜5 ng/ml	＜37 U/mL	＜3	No	No	Yes	Yes	No	Yes	Yes	Yes	Yes	＜3	No	Yes	Yes	Cholangiocarcinoma	≥2	＜5 cm	＜0.05 ng/ml	≥10 mg/l	≥10 mg/l	≥3	0	No	external Validation Set
996	Male	＜65	≥25 kg/m2	≥3	Yes	Yes	No	Yes	No	＜30 g/l	＜5 ng/ml	＜37 U/mL	≥3	Yes	Yes	Yes	Yes	No	Yes	Yes	No	No	＜3	Yes	No	Yes	Gastric cancer	≥2	＜5 cm	＜0.05 ng/ml	≥10 mg/l	≥10 mg/l	≥3	1	No	external Validation Set
997	Female	＜65	＜25 kg/m2	≥3	Yes	Yes	Yes	Yes	No	＜30 g/l	≥5 ng/ml	≥37 U/mL	≥3	Yes	No	No	Yes	Yes	Yes	No	No	No	≥3	No	No	Yes	Gastric cancer	＜2	＜5 cm	＜0.05 ng/ml	≥10 mg/l	＜10 mg/l	＜3	0	No	external Validation Set
998	Male	＜65	≥25 kg/m2	≥3	No	No	No	No	Yes	＜30 g/l	≥5 ng/ml	≥37 U/mL	≥3	Yes	Yes	No	No	Yes	No	Yes	Yes	No	≥3	Yes	Yes	No	Small intestine tumor	＜2	＜5 cm	＜0.05 ng/ml	≥10 mg/l	≥10 mg/l	≥3	0	No	external Validation Set
999	Male	＜65	＜25 kg/m2	≥3	Yes	No	No	No	No	≥30 g/l	＜5 ng/ml	≥37 U/mL	＜3	No	No	No	No	No	Yes	Yes	No	No	≥3	No	No	Yes	Cholangiocarcinoma	≥2	≥5 cm	＜0.05 ng/ml	＜10 mg/l	＜10 mg/l	＜3	0	No	external Validation Set
1000	Male	＜65	＜25 kg/m2	≥3	Yes	Yes	No	No	No	≥30 g/l	＜5 ng/ml	＜37 U/mL	＜3	No	No	Yes	Yes	No	Yes	Yes	Yes	No	＜3	Yes	No	No	Gastric cancer	≥2	≥5 cm	≥0.05 ng/ml	≥10 mg/l	＜10 mg/l	＜3	0	No	external Validation Set
1001	Female	＜65	＜25 kg/m2	≥3	No	Yes	No	No	No	≥30 g/l	≥5 ng/ml	＜37 U/mL	＜3	No	Yes	No	Yes	Yes	Yes	No	No	No	＜3	No	Yes	Yes	Small intestine tumor	＜2	≥5 cm	＜0.05 ng/ml	≥10 mg/l	＜10 mg/l	≥3	0	No	external Validation Set
1002	Female	≥65	＜25 kg/m2	＜3	No	Yes	No	No	No	≥30 g/l	＜5 ng/ml	≥37 U/mL	≥3	No	No	No	No	No	Yes	Yes	Yes	No	＜3	Yes	No	No	Small intestine tumor	＜2	＜5 cm	≥0.05 ng/ml	≥10 mg/l	≥10 mg/l	≥3	0	No	external Validation Set
1003	Female	＜65	＜25 kg/m2	≥3	No	No	No	No	No	＜30 g/l	＜5 ng/ml	≥37 U/mL	≥3	Yes	Yes	Yes	Yes	Yes	No	No	Yes	No	＜3	No	No	Yes	Gastric cancer	＜2	＜5 cm	≥0.05 ng/ml	≥10 mg/l	＜10 mg/l	＜3	0	No	external Validation Set
1004	Male	＜65	＜25 kg/m2	＜3	No	No	No	No	No	≥30 g/l	＜5 ng/ml	≥37 U/mL	≥3	No	Yes	No	Yes	No	No	Yes	Yes	No	＜3	Yes	No	No	Gastric cancer	≥2	＜5 cm	≥0.05 ng/ml	＜10 mg/l	＜10 mg/l	＜3	0	No	external Validation Set
1005	Female	＜65	≥25 kg/m2	＜3	No	No	No	No	No	＜30 g/l	＜5 ng/ml	≥37 U/mL	≥3	Yes	No	No	Yes	No	No	No	Yes	No	＜3	Yes	No	Yes	Small intestine tumor	＜2	≥5 cm	＜0.05 ng/ml	＜10 mg/l	≥10 mg/l	＜3	0	No	external Validation Set
1006	Female	＜65	＜25 kg/m2	≥3	Yes	Yes	Yes	No	No	＜30 g/l	＜5 ng/ml	≥37 U/mL	＜3	Yes	Yes	No	Yes	No	No	Yes	Yes	No	＜3	Yes	No	Yes	Gastric cancer	＜2	＜5 cm	＜0.05 ng/ml	≥10 mg/l	≥10 mg/l	≥3	0	No	external Validation Set
1007	Female	≥65	＜25 kg/m2	≥3	No	No	No	No	No	＜30 g/l	≥5 ng/ml	≥37 U/mL	＜3	Yes	No	Yes	Yes	No	Yes	No	No	No	＜3	No	No	Yes	Cholangiocarcinoma	＜2	≥5 cm	＜0.05 ng/ml	＜10 mg/l	≥10 mg/l	≥3	0	No	external Validation Set
1008	Female	＜65	＜25 kg/m2	＜3	Yes	No	Yes	No	No	＜30 g/l	≥5 ng/ml	≥37 U/mL	＜3	Yes	Yes	Yes	No	No	Yes	Yes	No	Yes	＜3	No	No	No	Gastric cancer	＜2	＜5 cm	≥0.05 ng/ml	＜10 mg/l	＜10 mg/l	＜3	0	No	external Validation Set
1009	Male	≥65	＜25 kg/m2	＜3	No	Yes	No	No	No	＜30 g/l	＜5 ng/ml	≥37 U/mL	＜3	Yes	No	No	No	No	No	Yes	No	No	＜3	Yes	No	No	Gastric cancer	≥2	≥5 cm	＜0.05 ng/ml	＜10 mg/l	≥10 mg/l	≥3	0	No	external Validation Set
1010	Male	≥65	≥25 kg/m2	＜3	No	Yes	No	No	No	≥30 g/l	＜5 ng/ml	＜37 U/mL	≥3	No	Yes	No	No	No	No	Yes	No	Yes	＜3	No	No	No	Small intestine tumor	＜2	≥5 cm	＜0.05 ng/ml	＜10 mg/l	≥10 mg/l	＜3	0	No	external Validation Set
1011	Male	≥65	≥25 kg/m2	＜3	Yes	No	Yes	No	No	≥30 g/l	≥5 ng/ml	＜37 U/mL	＜3	Yes	Yes	Yes	Yes	No	No	Yes	No	No	＜3	No	No	No	Small intestine tumor	＜2	＜5 cm	＜0.05 ng/ml	≥10 mg/l	≥10 mg/l	＜3	0	No	external Validation Set
1012	Female	＜65	＜25 kg/m2	≥3	Yes	Yes	Yes	No	No	≥30 g/l	≥5 ng/ml	＜37 U/mL	＜3	No	No	No	Yes	No	Yes	No	No	No	≥3	No	No	Yes	Small intestine tumor	＜2	＜5 cm	＜0.05 ng/ml	＜10 mg/l	≥10 mg/l	＜3	0	No	external Validation Set
1013	Female	≥65	＜25 kg/m2	＜3	Yes	Yes	Yes	No	No	＜30 g/l	＜5 ng/ml	＜37 U/mL	≥3	No	Yes	No	Yes	Yes	Yes	No	No	Yes	≥3	No	No	Yes	Gastric cancer	≥2	＜5 cm	＜0.05 ng/ml	≥10 mg/l	≥10 mg/l	＜3	0	No	external Validation Set
1014	Female	≥65	＜25 kg/m2	＜3	No	Yes	No	No	No	≥30 g/l	≥5 ng/ml	≥37 U/mL	＜3	No	No	Yes	No	No	Yes	No	No	No	≥3	Yes	No	No	Gastric cancer	≥2	≥5 cm	≥0.05 ng/ml	＜10 mg/l	≥10 mg/l	＜3	0	No	external Validation Set
1015	Male	＜65	≥25 kg/m2	＜3	Yes	Yes	No	No	No	＜30 g/l	≥5 ng/ml	≥37 U/mL	＜3	Yes	No	No	Yes	Yes	No	No	Yes	No	≥3	No	Yes	Yes	Gastric cancer	≥2	≥5 cm	≥0.05 ng/ml	＜10 mg/l	≥10 mg/l	≥3	1	No	external Validation Set
1016	Male	＜65	≥25 kg/m2	＜3	No	No	Yes	No	Yes	＜30 g/l	＜5 ng/ml	≥37 U/mL	≥3	Yes	Yes	Yes	No	No	Yes	Yes	Yes	No	＜3	Yes	Yes	No	Gastric cancer	≥2	≥5 cm	≥0.05 ng/ml	≥10 mg/l	＜10 mg/l	≥3	1	No	external Validation Set
1017	Female	≥65	≥25 kg/m2	＜3	No	Yes	No	No	Yes	＜30 g/l	＜5 ng/ml	≥37 U/mL	≥3	No	Yes	No	Yes	Yes	No	No	Yes	No	＜3	No	Yes	No	Gastric cancer	＜2	≥5 cm	＜0.05 ng/ml	＜10 mg/l	≥10 mg/l	≥3	1	No	external Validation Set
1018	Male	＜65	≥25 kg/m2	≥3	No	Yes	Yes	No	Yes	≥30 g/l	≥5 ng/ml	≥37 U/mL	＜3	Yes	Yes	Yes	Yes	Yes	Yes	No	Yes	No	＜3	Yes	No	Yes	Small intestine tumor	≥2	＜5 cm	≥0.05 ng/ml	≥10 mg/l	≥10 mg/l	＜3	0	No	external Validation Set
1019	Female	≥65	≥25 kg/m2	≥3	No	No	No	Yes	Yes	＜30 g/l	＜5 ng/ml	≥37 U/mL	＜3	Yes	No	No	No	Yes	No	Yes	No	No	≥3	No	Yes	No	Small intestine tumor	＜2	≥5 cm	≥0.05 ng/ml	≥10 mg/l	＜10 mg/l	≥3	0	No	external Validation Set
1020	Female	≥65	≥25 kg/m2	＜3	Yes	Yes	Yes	Yes	Yes	＜30 g/l	＜5 ng/ml	≥37 U/mL	≥3	Yes	Yes	Yes	Yes	No	Yes	Yes	No	No	＜3	Yes	Yes	Yes	Small intestine tumor	＜2	≥5 cm	≥0.05 ng/ml	≥10 mg/l	≥10 mg/l	＜3	0	No	external Validation Set
1021	Female	≥65	＜25 kg/m2	＜3	Yes	No	No	No	No	≥30 g/l	＜5 ng/ml	＜37 U/mL	＜3	Yes	No	No	Yes	Yes	No	Yes	No	No	≥3	No	No	Yes	Gastric cancer	＜2	＜5 cm	＜0.05 ng/ml	≥10 mg/l	≥10 mg/l	＜3	0	No	external Validation Set
1022	Female	＜65	≥25 kg/m2	≥3	Yes	Yes	No	No	Yes	＜30 g/l	≥5 ng/ml	≥37 U/mL	≥3	No	No	Yes	Yes	No	Yes	No	Yes	No	＜3	Yes	Yes	No	Gastric cancer	≥2	＜5 cm	＜0.05 ng/ml	＜10 mg/l	＜10 mg/l	＜3	1	No	external Validation Set
1023	Male	＜65	＜25 kg/m2	≥3	Yes	Yes	No	No	No	≥30 g/l	＜5 ng/ml	≥37 U/mL	＜3	No	Yes	Yes	Yes	No	Yes	Yes	Yes	No	≥3	Yes	Yes	Yes	Gastric cancer	＜2	＜5 cm	＜0.05 ng/ml	≥10 mg/l	≥10 mg/l	＜3	0	No	external Validation Set
1024	Male	＜65	＜25 kg/m2	≥3	No	Yes	No	No	No	≥30 g/l	＜5 ng/ml	＜37 U/mL	＜3	Yes	Yes	Yes	Yes	No	Yes	Yes	Yes	Yes	≥3	No	No	Yes	Gastric cancer	≥2	≥5 cm	＜0.05 ng/ml	＜10 mg/l	＜10 mg/l	≥3	0	No	external Validation Set
1025	Female	≥65	≥25 kg/m2	≥3	Yes	No	No	No	No	＜30 g/l	≥5 ng/ml	＜37 U/mL	≥3	No	Yes	Yes	No	No	No	No	No	Yes	≥3	Yes	No	No	Gastric cancer	＜2	＜5 cm	≥0.05 ng/ml	＜10 mg/l	≥10 mg/l	≥3	1	No	external Validation Set
1026	Male	≥65	＜25 kg/m2	≥3	Yes	Yes	Yes	Yes	No	≥30 g/l	＜5 ng/ml	＜37 U/mL	≥3	Yes	No	Yes	No	Yes	Yes	No	No	Yes	＜3	No	No	Yes	Cholangiocarcinoma	≥2	≥5 cm	＜0.05 ng/ml	≥10 mg/l	＜10 mg/l	＜3	0	No	external Validation Set
1027	Female	＜65	＜25 kg/m2	＜3	No	Yes	Yes	No	No	≥30 g/l	≥5 ng/ml	≥37 U/mL	≥3	Yes	Yes	No	Yes	No	No	Yes	No	No	＜3	No	No	Yes	Small intestine tumor	≥2	≥5 cm	≥0.05 ng/ml	＜10 mg/l	≥10 mg/l	＜3	0	No	external Validation Set
1028	Female	≥65	≥25 kg/m2	＜3	Yes	No	No	No	No	≥30 g/l	≥5 ng/ml	≥37 U/mL	≥3	Yes	Yes	Yes	No	No	Yes	No	No	Yes	＜3	No	No	No	Small intestine tumor	＜2	≥5 cm	＜0.05 ng/ml	≥10 mg/l	＜10 mg/l	＜3	0	No	external Validation Set
1029	Male	≥65	＜25 kg/m2	≥3	No	No	Yes	No	No	≥30 g/l	＜5 ng/ml	＜37 U/mL	＜3	No	No	Yes	No	No	Yes	No	No	Yes	＜3	No	No	Yes	Gastric cancer	≥2	＜5 cm	≥0.05 ng/ml	＜10 mg/l	＜10 mg/l	＜3	0	No	external Validation Set
1030	Male	≥65	＜25 kg/m2	≥3	No	Yes	Yes	Yes	No	≥30 g/l	＜5 ng/ml	≥37 U/mL	≥3	Yes	No	No	Yes	No	Yes	Yes	Yes	Yes	＜3	Yes	No	Yes	Gastric cancer	≥2	＜5 cm	≥0.05 ng/ml	＜10 mg/l	≥10 mg/l	≥3	0	No	external Validation Set
1031	Male	＜65	＜25 kg/m2	≥3	Yes	No	No	No	No	＜30 g/l	＜5 ng/ml	≥37 U/mL	≥3	No	Yes	No	Yes	No	No	No	Yes	Yes	＜3	No	No	Yes	Gastric cancer	≥2	≥5 cm	≥0.05 ng/ml	＜10 mg/l	＜10 mg/l	≥3	0	No	external Validation Set
1032	Female	＜65	≥25 kg/m2	＜3	Yes	Yes	No	No	No	≥30 g/l	≥5 ng/ml	＜37 U/mL	≥3	No	No	Yes	No	No	No	No	Yes	No	＜3	No	No	Yes	Gastric cancer	＜2	＜5 cm	≥0.05 ng/ml	≥10 mg/l	＜10 mg/l	＜3	1	No	external Validation Set
1033	Female	＜65	＜25 kg/m2	≥3	Yes	Yes	Yes	No	No	≥30 g/l	≥5 ng/ml	≥37 U/mL	≥3	No	No	Yes	No	Yes	No	No	No	No	＜3	No	No	Yes	Gastric cancer	≥2	＜5 cm	＜0.05 ng/ml	＜10 mg/l	＜10 mg/l	＜3	0	No	external Validation Set
1034	Female	≥65	＜25 kg/m2	＜3	Yes	No	Yes	No	No	＜30 g/l	＜5 ng/ml	≥37 U/mL	＜3	No	No	No	No	No	Yes	No	Yes	No	＜3	Yes	No	Yes	Gastric cancer	≥2	≥5 cm	≥0.05 ng/ml	≥10 mg/l	≥10 mg/l	≥3	0	No	external Validation Set
1035	Male	＜65	＜25 kg/m2	＜3	Yes	No	No	No	No	≥30 g/l	≥5 ng/ml	≥37 U/mL	＜3	Yes	Yes	Yes	No	No	No	Yes	No	Yes	＜3	Yes	No	No	Cholangiocarcinoma	≥2	＜5 cm	≥0.05 ng/ml	≥10 mg/l	≥10 mg/l	≥3	0	No	external Validation Set
1036	Male	≥65	≥25 kg/m2	≥3	Yes	No	Yes	No	No	≥30 g/l	＜5 ng/ml	≥37 U/mL	≥3	No	Yes	Yes	No	Yes	No	Yes	Yes	Yes	≥3	No	No	No	Cholangiocarcinoma	＜2	＜5 cm	≥0.05 ng/ml	＜10 mg/l	≥10 mg/l	＜3	0	No	external Validation Set
1037	Female	＜65	＜25 kg/m2	＜3	Yes	Yes	Yes	No	No	≥30 g/l	＜5 ng/ml	≥37 U/mL	≥3	Yes	Yes	No	Yes	Yes	Yes	Yes	Yes	Yes	＜3	Yes	Yes	No	Small intestine tumor	≥2	＜5 cm	＜0.05 ng/ml	＜10 mg/l	＜10 mg/l	＜3	0	No	external Validation Set
1038	Female	＜65	＜25 kg/m2	＜3	Yes	Yes	Yes	No	No	≥30 g/l	＜5 ng/ml	≥37 U/mL	＜3	No	No	No	No	No	No	Yes	Yes	No	＜3	No	No	Yes	Gastric cancer	＜2	≥5 cm	＜0.05 ng/ml	＜10 mg/l	＜10 mg/l	＜3	0	No	external Validation Set
1039	Female	＜65	≥25 kg/m2	＜3	No	No	No	No	No	≥30 g/l	≥5 ng/ml	≥37 U/mL	≥3	Yes	No	Yes	No	Yes	No	Yes	Yes	No	≥3	No	No	No	Small intestine tumor	≥2	＜5 cm	≥0.05 ng/ml	＜10 mg/l	≥10 mg/l	＜3	0	No	external Validation Set
1040	Male	≥65	≥25 kg/m2	＜3	No	Yes	Yes	No	No	＜30 g/l	＜5 ng/ml	＜37 U/mL	≥3	No	Yes	Yes	No	No	Yes	Yes	No	No	≥3	No	Yes	Yes	Small intestine tumor	≥2	＜5 cm	≥0.05 ng/ml	＜10 mg/l	＜10 mg/l	＜3	0	No	external Validation Set
1041	Male	＜65	≥25 kg/m2	≥3	Yes	No	No	No	No	≥30 g/l	≥5 ng/ml	≥37 U/mL	≥3	No	No	Yes	No	No	Yes	No	No	No	≥3	No	Yes	No	Small intestine tumor	≥2	≥5 cm	＜0.05 ng/ml	＜10 mg/l	≥10 mg/l	≥3	0	No	external Validation Set
1042	Female	≥65	≥25 kg/m2	≥3	No	No	No	No	Yes	＜30 g/l	＜5 ng/ml	≥37 U/mL	＜3	Yes	Yes	Yes	Yes	Yes	No	Yes	No	No	＜3	No	Yes	Yes	Gastric cancer	≥2	＜5 cm	＜0.05 ng/ml	≥10 mg/l	＜10 mg/l	≥3	1	No	external Validation Set
1043	Male	≥65	≥25 kg/m2	＜3	Yes	Yes	Yes	No	No	≥30 g/l	≥5 ng/ml	＜37 U/mL	＜3	No	No	Yes	No	Yes	No	Yes	Yes	No	≥3	Yes	No	Yes	Gastric cancer	≥2	＜5 cm	≥0.05 ng/ml	＜10 mg/l	≥10 mg/l	≥3	1	No	external Validation Set
1044	Male	≥65	≥25 kg/m2	≥3	No	No	No	No	No	＜30 g/l	≥5 ng/ml	＜37 U/mL	＜3	Yes	No	Yes	Yes	No	Yes	No	Yes	No	＜3	Yes	No	Yes	Gastric cancer	≥2	＜5 cm	＜0.05 ng/ml	≥10 mg/l	＜10 mg/l	＜3	1	No	external Validation Set
1045	Male	＜65	＜25 kg/m2	＜3	Yes	No	Yes	Yes	No	＜30 g/l	＜5 ng/ml	＜37 U/mL	≥3	No	No	Yes	No	Yes	No	No	Yes	No	＜3	Yes	No	Yes	Gastric cancer	＜2	≥5 cm	≥0.05 ng/ml	＜10 mg/l	＜10 mg/l	≥3	0	No	external Validation Set
1046	Female	＜65	≥25 kg/m2	≥3	Yes	No	Yes	Yes	No	≥30 g/l	≥5 ng/ml	＜37 U/mL	＜3	Yes	Yes	No	No	No	Yes	Yes	Yes	No	≥3	Yes	No	No	Gastric cancer	＜2	≥5 cm	＜0.05 ng/ml	＜10 mg/l	≥10 mg/l	≥3	1	No	external Validation Set
1047	Male	≥65	＜25 kg/m2	＜3	No	Yes	Yes	No	No	＜30 g/l	≥5 ng/ml	≥37 U/mL	≥3	No	No	Yes	Yes	Yes	Yes	Yes	Yes	No	≥3	No	No	Yes	Gastric cancer	＜2	≥5 cm	＜0.05 ng/ml	＜10 mg/l	≥10 mg/l	≥3	0	No	external Validation Set
1048	Male	≥65	＜25 kg/m2	≥3	No	No	Yes	No	No	＜30 g/l	≥5 ng/ml	≥37 U/mL	＜3	No	Yes	Yes	Yes	No	No	No	Yes	No	＜3	Yes	No	Yes	Gastric cancer	≥2	＜5 cm	＜0.05 ng/ml	≥10 mg/l	＜10 mg/l	＜3	0	No	external Validation Set
1049	Male	＜65	≥25 kg/m2	＜3	No	No	No	No	No	＜30 g/l	＜5 ng/ml	＜37 U/mL	＜3	No	No	Yes	Yes	No	Yes	No	No	No	≥3	No	No	Yes	Cholangiocarcinoma	＜2	＜5 cm	≥0.05 ng/ml	＜10 mg/l	＜10 mg/l	＜3	0	No	external Validation Set
1050	Male	≥65	≥25 kg/m2	≥3	Yes	Yes	Yes	No	No	≥30 g/l	＜5 ng/ml	≥37 U/mL	＜3	Yes	No	No	Yes	No	No	No	No	No	＜3	No	No	No	Gastric cancer	＜2	＜5 cm	≥0.05 ng/ml	≥10 mg/l	≥10 mg/l	≥3	1	No	external Validation Set
1051	Female	≥65	＜25 kg/m2	≥3	Yes	No	No	No	Yes	≥30 g/l	≥5 ng/ml	＜37 U/mL	＜3	No	Yes	No	No	No	No	Yes	No	No	＜3	Yes	No	No	Gastric cancer	＜2	≥5 cm	＜0.05 ng/ml	≥10 mg/l	≥10 mg/l	＜3	0	No	external Validation Set
1052	Male	≥65	＜25 kg/m2	≥3	No	Yes	No	No	No	≥30 g/l	＜5 ng/ml	≥37 U/mL	＜3	Yes	Yes	No	No	No	No	No	No	No	＜3	No	No	No	Gastric cancer	＜2	≥5 cm	＜0.05 ng/ml	≥10 mg/l	＜10 mg/l	≥3	0	No	external Validation Set
1053	Male	＜65	≥25 kg/m2	＜3	No	Yes	No	No	No	≥30 g/l	＜5 ng/ml	≥37 U/mL	≥3	Yes	No	Yes	Yes	Yes	No	No	Yes	No	＜3	No	No	No	Small intestine tumor	≥2	＜5 cm	＜0.05 ng/ml	＜10 mg/l	≥10 mg/l	＜3	0	No	external Validation Set
1054	Male	＜65	≥25 kg/m2	≥3	No	No	No	No	No	≥30 g/l	＜5 ng/ml	＜37 U/mL	＜3	Yes	Yes	No	No	Yes	Yes	Yes	Yes	No	＜3	Yes	No	Yes	Small intestine tumor	≥2	＜5 cm	＜0.05 ng/ml	＜10 mg/l	＜10 mg/l	＜3	0	No	external Validation Set
1055	Female	＜65	＜25 kg/m2	＜3	Yes	No	No	No	No	≥30 g/l	＜5 ng/ml	≥37 U/mL	＜3	No	No	Yes	No	Yes	No	No	No	Yes	＜3	No	Yes	No	Small intestine tumor	＜2	＜5 cm	≥0.05 ng/ml	＜10 mg/l	≥10 mg/l	≥3	0	No	external Validation Set
1056	Male	＜65	≥25 kg/m2	≥3	Yes	No	No	No	Yes	＜30 g/l	＜5 ng/ml	≥37 U/mL	＜3	No	No	No	Yes	No	No	Yes	Yes	Yes	＜3	No	No	No	Small intestine tumor	≥2	≥5 cm	≥0.05 ng/ml	≥10 mg/l	＜10 mg/l	＜3	0	No	external Validation Set
1057	Male	＜65	＜25 kg/m2	≥3	No	No	Yes	No	No	≥30 g/l	＜5 ng/ml	＜37 U/mL	＜3	Yes	No	Yes	No	No	No	No	Yes	No	＜3	No	No	Yes	Gastric cancer	≥2	＜5 cm	≥0.05 ng/ml	＜10 mg/l	＜10 mg/l	≥3	0	No	external Validation Set
1058	Male	≥65	≥25 kg/m2	＜3	No	No	Yes	No	No	＜30 g/l	≥5 ng/ml	＜37 U/mL	≥3	No	No	No	Yes	No	Yes	Yes	No	No	＜3	Yes	Yes	Yes	Gastric cancer	＜2	＜5 cm	＜0.05 ng/ml	≥10 mg/l	＜10 mg/l	＜3	1	No	external Validation Set
1059	Male	＜65	≥25 kg/m2	＜3	Yes	No	Yes	No	No	≥30 g/l	≥5 ng/ml	≥37 U/mL	≥3	No	Yes	Yes	No	No	No	No	No	Yes	＜3	Yes	Yes	Yes	Gastric cancer	≥2	≥5 cm	≥0.05 ng/ml	≥10 mg/l	＜10 mg/l	≥3	1	No	external Validation Set
1060	Male	＜65	≥25 kg/m2	＜3	Yes	Yes	No	No	No	≥30 g/l	＜5 ng/ml	≥37 U/mL	≥3	No	No	Yes	Yes	Yes	Yes	No	No	Yes	≥3	Yes	No	No	Gastric cancer	≥2	＜5 cm	＜0.05 ng/ml	＜10 mg/l	＜10 mg/l	＜3	1	No	external Validation Set
1061	Male	≥65	≥25 kg/m2	≥3	Yes	Yes	Yes	No	No	＜30 g/l	＜5 ng/ml	≥37 U/mL	＜3	Yes	Yes	Yes	Yes	No	Yes	Yes	No	No	＜3	No	Yes	No	Gastric cancer	≥2	≥5 cm	＜0.05 ng/ml	＜10 mg/l	≥10 mg/l	≥3	1	No	external Validation Set
1062	Male	＜65	≥25 kg/m2	＜3	No	No	Yes	No	No	＜30 g/l	＜5 ng/ml	≥37 U/mL	＜3	No	No	No	Yes	Yes	Yes	No	Yes	No	≥3	No	No	Yes	Gastric cancer	≥2	≥5 cm	＜0.05 ng/ml	＜10 mg/l	≥10 mg/l	≥3	1	No	external Validation Set
1063	Female	＜65	≥25 kg/m2	≥3	No	Yes	Yes	No	No	＜30 g/l	＜5 ng/ml	≥37 U/mL	＜3	No	No	No	No	Yes	Yes	Yes	No	Yes	≥3	Yes	No	No	Small intestine tumor	＜2	≥5 cm	＜0.05 ng/ml	≥10 mg/l	≥10 mg/l	＜3	0	No	external Validation Set
1064	Male	＜65	≥25 kg/m2	≥3	No	Yes	No	No	No	≥30 g/l	＜5 ng/ml	＜37 U/mL	≥3	Yes	Yes	Yes	Yes	Yes	Yes	Yes	No	Yes	≥3	Yes	No	Yes	Gastric cancer	≥2	≥5 cm	＜0.05 ng/ml	＜10 mg/l	＜10 mg/l	≥3	1	No	external Validation Set
1065	Female	＜65	≥25 kg/m2	＜3	No	No	Yes	No	No	≥30 g/l	＜5 ng/ml	＜37 U/mL	＜3	No	No	Yes	No	No	No	Yes	No	No	＜3	No	No	No	Cholangiocarcinoma	≥2	≥5 cm	＜0.05 ng/ml	＜10 mg/l	＜10 mg/l	＜3	0	No	external Validation Set
1066	Male	≥65	＜25 kg/m2	＜3	Yes	No	No	No	No	≥30 g/l	＜5 ng/ml	＜37 U/mL	＜3	Yes	Yes	No	Yes	No	Yes	No	Yes	No	＜3	No	No	Yes	Gastric cancer	≥2	≥5 cm	＜0.05 ng/ml	＜10 mg/l	＜10 mg/l	＜3	0	No	external Validation Set
1067	Male	≥65	＜25 kg/m2	＜3	Yes	Yes	No	Yes	No	≥30 g/l	≥5 ng/ml	＜37 U/mL	＜3	No	No	Yes	No	Yes	No	Yes	Yes	No	＜3	No	Yes	No	Gastric cancer	＜2	≥5 cm	≥0.05 ng/ml	≥10 mg/l	≥10 mg/l	≥3	0	No	external Validation Set
1068	Male	≥65	＜25 kg/m2	≥3	No	Yes	No	No	No	≥30 g/l	≥5 ng/ml	＜37 U/mL	＜3	Yes	Yes	No	Yes	No	No	No	No	No	＜3	Yes	Yes	Yes	Cholangiocarcinoma	≥2	＜5 cm	≥0.05 ng/ml	≥10 mg/l	≥10 mg/l	＜3	0	No	external Validation Set
1069	Female	≥65	≥25 kg/m2	＜3	Yes	No	No	Yes	No	≥30 g/l	＜5 ng/ml	≥37 U/mL	≥3	Yes	No	No	Yes	No	Yes	Yes	No	No	＜3	No	No	No	Gastric cancer	＜2	≥5 cm	≥0.05 ng/ml	＜10 mg/l	＜10 mg/l	＜3	1	No	external Validation Set
1070	Male	≥65	＜25 kg/m2	＜3	No	No	No	Yes	No	＜30 g/l	≥5 ng/ml	≥37 U/mL	≥3	No	Yes	Yes	Yes	No	Yes	No	Yes	Yes	＜3	Yes	No	No	Gastric cancer	≥2	＜5 cm	＜0.05 ng/ml	＜10 mg/l	＜10 mg/l	≥3	0	No	external Validation Set
1071	Female	＜65	＜25 kg/m2	≥3	Yes	No	No	No	No	≥30 g/l	＜5 ng/ml	＜37 U/mL	＜3	Yes	Yes	No	Yes	Yes	No	No	Yes	Yes	＜3	Yes	No	No	Gastric cancer	≥2	≥5 cm	≥0.05 ng/ml	≥10 mg/l	＜10 mg/l	≥3	0	No	external Validation Set
1072	Female	＜65	＜25 kg/m2	＜3	No	No	No	Yes	No	≥30 g/l	≥5 ng/ml	≥37 U/mL	≥3	No	Yes	Yes	No	No	No	Yes	No	No	＜3	No	No	No	Gastric cancer	＜2	≥5 cm	＜0.05 ng/ml	＜10 mg/l	≥10 mg/l	＜3	0	No	external Validation Set
1073	Male	≥65	＜25 kg/m2	＜3	Yes	No	No	Yes	No	＜30 g/l	≥5 ng/ml	＜37 U/mL	＜3	Yes	Yes	No	No	No	No	No	Yes	No	＜3	No	No	No	Cholangiocarcinoma	≥2	≥5 cm	＜0.05 ng/ml	≥10 mg/l	＜10 mg/l	＜3	0	No	external Validation Set
1074	Male	＜65	＜25 kg/m2	＜3	No	No	No	Yes	No	≥30 g/l	≥5 ng/ml	≥37 U/mL	＜3	Yes	No	Yes	Yes	Yes	Yes	No	No	No	＜3	Yes	No	No	Gastric cancer	≥2	＜5 cm	＜0.05 ng/ml	＜10 mg/l	＜10 mg/l	≥3	0	No	external Validation Set
1075	Male	＜65	＜25 kg/m2	≥3	Yes	Yes	No	Yes	No	≥30 g/l	≥5 ng/ml	＜37 U/mL	≥3	No	No	Yes	No	No	No	Yes	No	No	＜3	Yes	No	No	Gastric cancer	≥2	＜5 cm	＜0.05 ng/ml	≥10 mg/l	＜10 mg/l	＜3	0	No	external Validation Set
1076	Female	＜65	≥25 kg/m2	＜3	Yes	No	No	No	No	＜30 g/l	＜5 ng/ml	＜37 U/mL	＜3	No	No	Yes	No	Yes	Yes	Yes	No	No	＜3	Yes	No	Yes	Gastric cancer	＜2	≥5 cm	≥0.05 ng/ml	≥10 mg/l	＜10 mg/l	＜3	1	No	external Validation Set
1077	Male	≥65	≥25 kg/m2	≥3	No	No	Yes	No	No	＜30 g/l	≥5 ng/ml	≥37 U/mL	≥3	No	Yes	Yes	No	Yes	Yes	Yes	No	No	＜3	Yes	No	No	Gastric cancer	＜2	＜5 cm	＜0.05 ng/ml	＜10 mg/l	＜10 mg/l	≥3	1	No	external Validation Set
1078	Female	＜65	＜25 kg/m2	≥3	Yes	No	Yes	No	Yes	≥30 g/l	＜5 ng/ml	＜37 U/mL	≥3	Yes	No	Yes	Yes	No	Yes	No	No	No	＜3	Yes	No	Yes	Small intestine tumor	≥2	≥5 cm	≥0.05 ng/ml	＜10 mg/l	＜10 mg/l	≥3	0	No	external Validation Set
1079	Male	＜65	＜25 kg/m2	≥3	No	No	No	No	Yes	＜30 g/l	≥5 ng/ml	≥37 U/mL	＜3	No	No	No	No	Yes	Yes	Yes	Yes	No	＜3	No	No	Yes	Small intestine tumor	＜2	≥5 cm	＜0.05 ng/ml	≥10 mg/l	≥10 mg/l	＜3	0	No	external Validation Set
1080	Male	＜65	＜25 kg/m2	≥3	No	No	No	No	Yes	＜30 g/l	≥5 ng/ml	＜37 U/mL	＜3	Yes	No	No	Yes	No	No	Yes	No	No	＜3	No	No	Yes	Gastric cancer	≥2	＜5 cm	＜0.05 ng/ml	≥10 mg/l	＜10 mg/l	＜3	0	No	external Validation Set
1081	Female	≥65	≥25 kg/m2	＜3	Yes	Yes	Yes	No	Yes	≥30 g/l	＜5 ng/ml	≥37 U/mL	＜3	Yes	No	Yes	Yes	Yes	No	No	No	No	≥3	No	No	No	Gastric cancer	＜2	≥5 cm	≥0.05 ng/ml	＜10 mg/l	＜10 mg/l	≥3	1	No	external Validation Set
1082	Male	＜65	＜25 kg/m2	≥3	No	No	No	No	No	≥30 g/l	≥5 ng/ml	＜37 U/mL	≥3	Yes	Yes	No	Yes	No	Yes	No	No	No	＜3	Yes	No	Yes	Gastric cancer	≥2	≥5 cm	≥0.05 ng/ml	＜10 mg/l	＜10 mg/l	≥3	0	No	external Validation Set
1083	Male	＜65	＜25 kg/m2	≥3	No	Yes	Yes	No	No	＜30 g/l	≥5 ng/ml	＜37 U/mL	＜3	No	No	No	No	No	Yes	No	Yes	No	＜3	No	No	No	Gastric cancer	≥2	＜5 cm	＜0.05 ng/ml	＜10 mg/l	＜10 mg/l	≥3	0	No	external Validation Set
1084	Male	≥65	＜25 kg/m2	＜3	No	Yes	Yes	No	Yes	＜30 g/l	≥5 ng/ml	≥37 U/mL	＜3	Yes	No	No	Yes	Yes	Yes	No	No	Yes	＜3	Yes	No	Yes	Gastric cancer	≥2	＜5 cm	≥0.05 ng/ml	＜10 mg/l	≥10 mg/l	＜3	0	No	external Validation Set
1085	Male	＜65	≥25 kg/m2	＜3	Yes	No	Yes	No	Yes	＜30 g/l	＜5 ng/ml	≥37 U/mL	＜3	No	Yes	No	Yes	No	No	Yes	No	No	＜3	No	No	Yes	Gastric cancer	≥2	≥5 cm	≥0.05 ng/ml	≥10 mg/l	≥10 mg/l	≥3	1	No	external Validation Set
1086	Male	＜65	＜25 kg/m2	≥3	Yes	Yes	No	No	Yes	≥30 g/l	≥5 ng/ml	＜37 U/mL	＜3	No	No	No	No	No	Yes	No	No	No	＜3	Yes	No	Yes	Small intestine tumor	≥2	＜5 cm	≥0.05 ng/ml	≥10 mg/l	≥10 mg/l	≥3	0	No	external Validation Set
1087	Female	＜65	＜25 kg/m2	≥3	Yes	Yes	No	No	Yes	≥30 g/l	≥5 ng/ml	＜37 U/mL	≥3	No	Yes	Yes	Yes	Yes	No	Yes	No	Yes	＜3	Yes	Yes	Yes	Small intestine tumor	≥2	≥5 cm	＜0.05 ng/ml	＜10 mg/l	＜10 mg/l	＜3	0	No	external Validation Set
1088	Male	＜65	＜25 kg/m2	≥3	No	Yes	No	No	No	＜30 g/l	≥5 ng/ml	＜37 U/mL	≥3	No	Yes	No	Yes	Yes	No	No	No	No	＜3	No	Yes	No	Small intestine tumor	＜2	≥5 cm	≥0.05 ng/ml	＜10 mg/l	＜10 mg/l	＜3	0	No	external Validation Set
1089	Female	＜65	＜25 kg/m2	＜3	No	Yes	Yes	No	No	≥30 g/l	≥5 ng/ml	＜37 U/mL	＜3	No	No	No	No	No	Yes	Yes	No	Yes	＜3	Yes	Yes	No	Gastric cancer	＜2	＜5 cm	＜0.05 ng/ml	＜10 mg/l	＜10 mg/l	＜3	0	No	external Validation Set
1090	Male	＜65	＜25 kg/m2	＜3	No	No	No	No	No	＜30 g/l	≥5 ng/ml	＜37 U/mL	＜3	No	No	No	Yes	Yes	No	Yes	Yes	No	＜3	No	Yes	No	Gastric cancer	＜2	≥5 cm	≥0.05 ng/ml	＜10 mg/l	＜10 mg/l	≥3	0	No	external Validation Set
1091	Female	＜65	＜25 kg/m2	≥3	No	No	No	No	No	＜30 g/l	＜5 ng/ml	≥37 U/mL	＜3	Yes	No	No	No	Yes	Yes	Yes	No	Yes	＜3	No	Yes	No	Small intestine tumor	＜2	≥5 cm	＜0.05 ng/ml	≥10 mg/l	＜10 mg/l	≥3	0	No	external Validation Set
1092	Male	≥65	＜25 kg/m2	≥3	Yes	No	No	No	No	≥30 g/l	≥5 ng/ml	≥37 U/mL	＜3	No	Yes	Yes	No	Yes	No	No	No	Yes	＜3	Yes	No	Yes	Gastric cancer	＜2	＜5 cm	≥0.05 ng/ml	≥10 mg/l	＜10 mg/l	＜3	0	No	external Validation Set
1093	Female	≥65	＜25 kg/m2	≥3	Yes	Yes	No	No	No	＜30 g/l	＜5 ng/ml	＜37 U/mL	＜3	Yes	No	No	No	No	Yes	No	No	No	＜3	No	No	No	Gastric cancer	≥2	＜5 cm	＜0.05 ng/ml	＜10 mg/l	≥10 mg/l	＜3	0	No	external Validation Set
1094	Female	≥65	＜25 kg/m2	＜3	Yes	Yes	No	No	No	＜30 g/l	＜5 ng/ml	＜37 U/mL	≥3	No	Yes	No	Yes	Yes	Yes	Yes	Yes	No	＜3	Yes	No	No	Gastric cancer	＜2	≥5 cm	≥0.05 ng/ml	≥10 mg/l	＜10 mg/l	≥3	0	No	external Validation Set
1095	Male	＜65	＜25 kg/m2	≥3	No	Yes	Yes	Yes	No	≥30 g/l	＜5 ng/ml	＜37 U/mL	＜3	No	No	No	Yes	No	No	Yes	Yes	No	≥3	Yes	No	Yes	Gastric cancer	＜2	＜5 cm	≥0.05 ng/ml	≥10 mg/l	≥10 mg/l	≥3	0	No	external Validation Set
1096	Female	＜65	≥25 kg/m2	＜3	Yes	No	Yes	No	No	≥30 g/l	＜5 ng/ml	≥37 U/mL	＜3	No	Yes	No	Yes	Yes	Yes	No	No	No	≥3	No	No	No	Gastric cancer	≥2	≥5 cm	＜0.05 ng/ml	＜10 mg/l	＜10 mg/l	≥3	1	No	external Validation Set
1097	Female	＜65	＜25 kg/m2	＜3	No	Yes	Yes	Yes	No	＜30 g/l	＜5 ng/ml	＜37 U/mL	≥3	No	No	No	Yes	No	No	Yes	Yes	No	≥3	No	Yes	Yes	Gastric cancer	≥2	＜5 cm	＜0.05 ng/ml	≥10 mg/l	≥10 mg/l	≥3	0	No	external Validation Set
1098	Female	＜65	＜25 kg/m2	≥3	No	Yes	Yes	No	No	≥30 g/l	≥5 ng/ml	≥37 U/mL	＜3	No	No	Yes	No	Yes	No	Yes	No	No	≥3	No	No	Yes	Gastric cancer	＜2	＜5 cm	＜0.05 ng/ml	≥10 mg/l	＜10 mg/l	≥3	0	No	external Validation Set
1099	Male	≥65	≥25 kg/m2	≥3	No	Yes	Yes	No	No	＜30 g/l	＜5 ng/ml	＜37 U/mL	＜3	No	No	Yes	Yes	Yes	No	No	Yes	No	≥3	Yes	No	No	Small intestine tumor	＜2	＜5 cm	≥0.05 ng/ml	＜10 mg/l	＜10 mg/l	＜3	0	No	external Validation Set
1100	Female	≥65	≥25 kg/m2	≥3	Yes	No	Yes	No	No	≥30 g/l	≥5 ng/ml	＜37 U/mL	＜3	Yes	Yes	Yes	Yes	Yes	No	No	Yes	No	＜3	No	No	No	Gastric cancer	≥2	≥5 cm	≥0.05 ng/ml	≥10 mg/l	≥10 mg/l	＜3	1	No	external Validation Set
1101	Male	≥65	＜25 kg/m2	＜3	Yes	No	Yes	No	No	＜30 g/l	≥5 ng/ml	≥37 U/mL	＜3	Yes	No	Yes	Yes	No	No	No	No	No	＜3	Yes	No	Yes	Gastric cancer	≥2	≥5 cm	＜0.05 ng/ml	≥10 mg/l	≥10 mg/l	＜3	0	No	external Validation Set
1102	Female	＜65	＜25 kg/m2	＜3	No	No	No	Yes	No	≥30 g/l	＜5 ng/ml	＜37 U/mL	＜3	Yes	No	No	Yes	No	Yes	No	Yes	No	＜3	No	No	Yes	Gastric cancer	≥2	≥5 cm	＜0.05 ng/ml	≥10 mg/l	≥10 mg/l	＜3	0	No	external Validation Set
1103	Female	≥65	＜25 kg/m2	≥3	Yes	Yes	No	Yes	No	＜30 g/l	≥5 ng/ml	＜37 U/mL	≥3	No	No	Yes	No	No	Yes	Yes	No	No	＜3	No	No	Yes	Gastric cancer	＜2	≥5 cm	≥0.05 ng/ml	≥10 mg/l	≥10 mg/l	≥3	0	No	external Validation Set
1104	Female	≥65	≥25 kg/m2	＜3	No	No	No	No	Yes	＜30 g/l	≥5 ng/ml	≥37 U/mL	＜3	No	Yes	Yes	Yes	Yes	No	Yes	No	No	＜3	No	No	Yes	Gastric cancer	≥2	≥5 cm	＜0.05 ng/ml	＜10 mg/l	＜10 mg/l	≥3	1	No	external Validation Set
1105	Male	≥65	＜25 kg/m2	＜3	Yes	No	No	No	No	≥30 g/l	＜5 ng/ml	≥37 U/mL	≥3	Yes	No	No	Yes	Yes	No	Yes	Yes	No	＜3	No	No	No	Gastric cancer	＜2	≥5 cm	＜0.05 ng/ml	≥10 mg/l	＜10 mg/l	≥3	0	No	external Validation Set
1106	Male	＜65	＜25 kg/m2	≥3	Yes	Yes	No	No	No	≥30 g/l	＜5 ng/ml	≥37 U/mL	＜3	Yes	No	Yes	No	No	Yes	No	No	Yes	＜3	Yes	No	No	Gastric cancer	≥2	＜5 cm	≥0.05 ng/ml	＜10 mg/l	＜10 mg/l	≥3	0	No	external Validation Set
1107	Female	≥65	＜25 kg/m2	＜3	No	Yes	No	No	No	≥30 g/l	＜5 ng/ml	＜37 U/mL	＜3	Yes	Yes	No	Yes	Yes	Yes	No	No	Yes	＜3	No	No	No	Gastric cancer	＜2	≥5 cm	≥0.05 ng/ml	＜10 mg/l	≥10 mg/l	≥3	0	No	external Validation Set
1108	Female	＜65	＜25 kg/m2	＜3	Yes	Yes	No	No	Yes	≥30 g/l	≥5 ng/ml	＜37 U/mL	≥3	No	No	No	No	Yes	Yes	No	Yes	Yes	＜3	Yes	No	No	Gastric cancer	＜2	≥5 cm	＜0.05 ng/ml	≥10 mg/l	＜10 mg/l	≥3	0	No	external Validation Set
1109	Female	≥65	＜25 kg/m2	≥3	No	No	No	Yes	No	≥30 g/l	≥5 ng/ml	＜37 U/mL	＜3	No	Yes	Yes	No	No	No	No	No	Yes	＜3	No	No	Yes	Gastric cancer	＜2	＜5 cm	＜0.05 ng/ml	＜10 mg/l	≥10 mg/l	＜3	0	No	external Validation Set
1110	Female	≥65	＜25 kg/m2	＜3	Yes	No	Yes	Yes	No	＜30 g/l	≥5 ng/ml	≥37 U/mL	＜3	Yes	Yes	Yes	No	Yes	Yes	No	Yes	No	＜3	Yes	No	Yes	Gastric cancer	≥2	＜5 cm	＜0.05 ng/ml	≥10 mg/l	＜10 mg/l	＜3	0	No	external Validation Set
1111	Female	≥65	＜25 kg/m2	≥3	Yes	No	Yes	Yes	No	＜30 g/l	≥5 ng/ml	＜37 U/mL	＜3	Yes	No	No	Yes	Yes	Yes	Yes	Yes	Yes	＜3	No	No	No	Gastric cancer	≥2	＜5 cm	≥0.05 ng/ml	＜10 mg/l	≥10 mg/l	＜3	0	No	external Validation Set
1112	Female	＜65	＜25 kg/m2	＜3	No	Yes	No	No	No	≥30 g/l	＜5 ng/ml	≥37 U/mL	＜3	No	Yes	No	Yes	No	No	Yes	Yes	Yes	＜3	No	Yes	Yes	Small intestine tumor	＜2	＜5 cm	＜0.05 ng/ml	＜10 mg/l	≥10 mg/l	＜3	0	No	external Validation Set
1113	Female	≥65	＜25 kg/m2	＜3	Yes	Yes	Yes	Yes	No	＜30 g/l	≥5 ng/ml	＜37 U/mL	＜3	Yes	No	Yes	No	No	Yes	Yes	No	No	＜3	Yes	Yes	No	Small intestine tumor	≥2	＜5 cm	≥0.05 ng/ml	≥10 mg/l	＜10 mg/l	＜3	0	No	external Validation Set
1114	Male	≥65	＜25 kg/m2	＜3	No	No	No	No	No	≥30 g/l	≥5 ng/ml	＜37 U/mL	＜3	Yes	No	No	Yes	No	Yes	No	Yes	No	≥3	No	No	No	Small intestine tumor	≥2	＜5 cm	＜0.05 ng/ml	＜10 mg/l	≥10 mg/l	＜3	0	No	external Validation Set
1115	Female	＜65	＜25 kg/m2	＜3	Yes	Yes	Yes	No	No	＜30 g/l	≥5 ng/ml	≥37 U/mL	≥3	Yes	Yes	Yes	No	No	No	No	No	No	≥3	No	No	No	Small intestine tumor	＜2	≥5 cm	＜0.05 ng/ml	＜10 mg/l	＜10 mg/l	＜3	0	No	external Validation Set
1116	Male	≥65	≥25 kg/m2	＜3	No	No	No	No	No	＜30 g/l	≥5 ng/ml	＜37 U/mL	＜3	No	No	Yes	No	Yes	No	No	No	No	≥3	Yes	Yes	No	Small intestine tumor	≥2	≥5 cm	≥0.05 ng/ml	≥10 mg/l	≥10 mg/l	≥3	0	No	external Validation Set
1117	Female	≥65	＜25 kg/m2	≥3	Yes	No	No	No	Yes	≥30 g/l	＜5 ng/ml	＜37 U/mL	＜3	No	Yes	No	Yes	Yes	No	No	No	No	≥3	Yes	No	Yes	Gastric cancer	≥2	≥5 cm	＜0.05 ng/ml	≥10 mg/l	＜10 mg/l	≥3	0	No	external Validation Set
1118	Female	≥65	≥25 kg/m2	≥3	Yes	No	No	No	No	≥30 g/l	＜5 ng/ml	＜37 U/mL	≥3	No	No	No	Yes	Yes	Yes	No	Yes	No	＜3	No	Yes	No	Gastric cancer	≥2	≥5 cm	≥0.05 ng/ml	＜10 mg/l	≥10 mg/l	≥3	1	No	external Validation Set
1119	Female	≥65	＜25 kg/m2	≥3	Yes	No	No	No	Yes	≥30 g/l	≥5 ng/ml	＜37 U/mL	≥3	No	No	Yes	No	Yes	Yes	Yes	No	No	≥3	No	Yes	No	Small intestine tumor	≥2	≥5 cm	≥0.05 ng/ml	＜10 mg/l	＜10 mg/l	≥3	0	No	external Validation Set
1120	Male	≥65	≥25 kg/m2	＜3	No	Yes	No	No	No	＜30 g/l	≥5 ng/ml	≥37 U/mL	＜3	No	Yes	Yes	Yes	Yes	No	Yes	No	No	≥3	Yes	No	Yes	Gastric cancer	≥2	＜5 cm	＜0.05 ng/ml	＜10 mg/l	＜10 mg/l	≥3	1	No	external Validation Set
1121	Male	≥65	≥25 kg/m2	＜3	No	Yes	Yes	No	No	＜30 g/l	≥5 ng/ml	＜37 U/mL	≥3	No	No	Yes	No	No	No	No	Yes	No	＜3	Yes	Yes	Yes	Small intestine tumor	≥2	＜5 cm	＜0.05 ng/ml	≥10 mg/l	＜10 mg/l	＜3	0	No	external Validation Set
1122	Male	＜65	≥25 kg/m2	≥3	No	No	No	No	No	＜30 g/l	≥5 ng/ml	＜37 U/mL	＜3	Yes	No	No	Yes	Yes	No	No	Yes	No	＜3	No	Yes	Yes	Gastric cancer	＜2	＜5 cm	≥0.05 ng/ml	≥10 mg/l	＜10 mg/l	＜3	1	No	external Validation Set
1123	Female	≥65	＜25 kg/m2	＜3	No	No	No	No	No	＜30 g/l	≥5 ng/ml	≥37 U/mL	＜3	No	Yes	Yes	Yes	No	Yes	No	Yes	No	＜3	Yes	No	No	Gastric cancer	≥2	≥5 cm	＜0.05 ng/ml	＜10 mg/l	＜10 mg/l	≥3	0	No	external Validation Set
1124	Female	≥65	≥25 kg/m2	≥3	No	Yes	No	No	No	＜30 g/l	＜5 ng/ml	≥37 U/mL	＜3	No	Yes	Yes	No	No	Yes	Yes	No	No	＜3	No	No	No	Gastric cancer	≥2	≥5 cm	≥0.05 ng/ml	≥10 mg/l	≥10 mg/l	＜3	1	No	external Validation Set
1125	Male	＜65	≥25 kg/m2	＜3	No	No	No	No	No	＜30 g/l	＜5 ng/ml	＜37 U/mL	≥3	No	No	Yes	Yes	Yes	Yes	No	Yes	Yes	≥3	No	No	No	Gastric cancer	＜2	＜5 cm	＜0.05 ng/ml	≥10 mg/l	≥10 mg/l	≥3	1	No	external Validation Set
1126	Male	＜65	≥25 kg/m2	＜3	Yes	Yes	No	No	No	＜30 g/l	＜5 ng/ml	≥37 U/mL	≥3	No	Yes	Yes	Yes	No	No	Yes	Yes	No	≥3	No	No	Yes	Small intestine tumor	＜2	≥5 cm	＜0.05 ng/ml	＜10 mg/l	≥10 mg/l	≥3	0	No	external Validation Set
1127	Male	＜65	＜25 kg/m2	＜3	No	Yes	Yes	No	No	≥30 g/l	≥5 ng/ml	≥37 U/mL	≥3	No	No	No	No	No	No	Yes	Yes	No	≥3	No	No	Yes	Small intestine tumor	≥2	＜5 cm	≥0.05 ng/ml	≥10 mg/l	＜10 mg/l	≥3	0	No	external Validation Set
1128	Male	≥65	＜25 kg/m2	＜3	Yes	No	No	No	No	＜30 g/l	≥5 ng/ml	≥37 U/mL	≥3	No	Yes	No	Yes	Yes	No	Yes	Yes	No	＜3	No	No	No	Small intestine tumor	＜2	≥5 cm	≥0.05 ng/ml	≥10 mg/l	≥10 mg/l	＜3	0	No	external Validation Set
1129	Female	≥65	≥25 kg/m2	＜3	Yes	Yes	No	Yes	No	＜30 g/l	≥5 ng/ml	≥37 U/mL	≥3	No	No	Yes	Yes	Yes	Yes	No	Yes	Yes	＜3	No	No	Yes	Gastric cancer	＜2	＜5 cm	≥0.05 ng/ml	≥10 mg/l	＜10 mg/l	≥3	1	No	external Validation Set
1130	Male	＜65	≥25 kg/m2	≥3	Yes	Yes	Yes	No	No	＜30 g/l	＜5 ng/ml	＜37 U/mL	≥3	Yes	No	No	No	No	No	Yes	No	No	＜3	No	No	No	Gastric cancer	≥2	≥5 cm	≥0.05 ng/ml	≥10 mg/l	＜10 mg/l	≥3	1	No	external Validation Set
1131	Female	＜65	＜25 kg/m2	＜3	Yes	No	Yes	Yes	No	＜30 g/l	≥5 ng/ml	＜37 U/mL	＜3	No	Yes	Yes	No	Yes	Yes	No	Yes	Yes	＜3	No	No	Yes	Small intestine tumor	≥2	≥5 cm	≥0.05 ng/ml	＜10 mg/l	＜10 mg/l	≥3	0	No	external Validation Set
1132	Female	≥65	≥25 kg/m2	≥3	No	No	No	Yes	Yes	≥30 g/l	＜5 ng/ml	≥37 U/mL	＜3	No	Yes	No	Yes	No	No	No	Yes	No	＜3	Yes	No	Yes	Gastric cancer	≥2	≥5 cm	≥0.05 ng/ml	＜10 mg/l	≥10 mg/l	≥3	1	No	external Validation Set
1133	Male	＜65	＜25 kg/m2	＜3	No	Yes	Yes	No	Yes	≥30 g/l	＜5 ng/ml	＜37 U/mL	＜3	No	Yes	No	No	Yes	No	Yes	Yes	Yes	＜3	Yes	No	Yes	Gastric cancer	≥2	≥5 cm	≥0.05 ng/ml	＜10 mg/l	≥10 mg/l	≥3	0	No	external Validation Set
1134	Female	≥65	＜25 kg/m2	≥3	No	Yes	Yes	Yes	Yes	≥30 g/l	≥5 ng/ml	≥37 U/mL	＜3	Yes	Yes	No	Yes	Yes	Yes	No	Yes	No	＜3	Yes	No	Yes	Gastric cancer	＜2	≥5 cm	≥0.05 ng/ml	＜10 mg/l	＜10 mg/l	≥3	0	No	external Validation Set
1135	Male	≥65	＜25 kg/m2	≥3	Yes	Yes	No	Yes	Yes	＜30 g/l	＜5 ng/ml	＜37 U/mL	＜3	Yes	No	No	No	No	No	Yes	Yes	No	＜3	No	Yes	No	Gastric cancer	＜2	＜5 cm	≥0.05 ng/ml	＜10 mg/l	＜10 mg/l	≥3	0	No	external Validation Set
1136	Male	≥65	≥25 kg/m2	≥3	No	No	Yes	No	No	＜30 g/l	≥5 ng/ml	＜37 U/mL	≥3	Yes	No	No	No	Yes	No	No	Yes	No	＜3	Yes	No	No	Small intestine tumor	≥2	＜5 cm	＜0.05 ng/ml	≥10 mg/l	＜10 mg/l	＜3	0	No	external Validation Set
1137	Male	＜65	＜25 kg/m2	＜3	Yes	Yes	No	No	No	≥30 g/l	＜5 ng/ml	≥37 U/mL	＜3	No	Yes	Yes	No	Yes	Yes	No	Yes	No	＜3	Yes	Yes	Yes	Gastric cancer	＜2	＜5 cm	≥0.05 ng/ml	≥10 mg/l	≥10 mg/l	≥3	0	No	external Validation Set
1138	Male	＜65	≥25 kg/m2	＜3	No	No	No	Yes	Yes	≥30 g/l	＜5 ng/ml	＜37 U/mL	＜3	No	No	Yes	No	Yes	No	No	Yes	No	≥3	Yes	Yes	No	Gastric cancer	＜2	＜5 cm	≥0.05 ng/ml	＜10 mg/l	≥10 mg/l	≥3	1	No	external Validation Set
1139	Female	≥65	≥25 kg/m2	＜3	Yes	No	No	Yes	No	＜30 g/l	≥5 ng/ml	≥37 U/mL	≥3	No	No	Yes	Yes	No	No	Yes	No	No	＜3	Yes	Yes	No	Gastric cancer	＜2	＜5 cm	≥0.05 ng/ml	≥10 mg/l	≥10 mg/l	＜3	1	No	external Validation Set
1140	Female	≥65	＜25 kg/m2	≥3	No	Yes	No	Yes	Yes	≥30 g/l	＜5 ng/ml	＜37 U/mL	≥3	No	Yes	No	Yes	No	No	No	Yes	No	≥3	Yes	Yes	No	Gastric cancer	≥2	＜5 cm	＜0.05 ng/ml	＜10 mg/l	≥10 mg/l	＜3	0	No	external Validation Set
1141	Female	≥65	＜25 kg/m2	≥3	Yes	Yes	Yes	No	Yes	＜30 g/l	≥5 ng/ml	＜37 U/mL	＜3	No	Yes	No	No	Yes	Yes	Yes	Yes	No	≥3	No	No	Yes	Gastric cancer	＜2	＜5 cm	≥0.05 ng/ml	＜10 mg/l	≥10 mg/l	≥3	0	No	external Validation Set
1142	Female	≥65	＜25 kg/m2	≥3	No	No	No	Yes	No	≥30 g/l	≥5 ng/ml	＜37 U/mL	＜3	No	Yes	No	Yes	No	Yes	Yes	Yes	No	＜3	Yes	No	Yes	Gastric cancer	＜2	＜5 cm	＜0.05 ng/ml	≥10 mg/l	＜10 mg/l	＜3	0	No	external Validation Set
1143	Female	＜65	≥25 kg/m2	＜3	Yes	No	No	No	No	≥30 g/l	＜5 ng/ml	＜37 U/mL	≥3	No	Yes	Yes	Yes	No	No	No	No	No	≥3	Yes	Yes	No	Gastric cancer	＜2	＜5 cm	＜0.05 ng/ml	≥10 mg/l	≥10 mg/l	≥3	1	No	external Validation Set
1144	Male	＜65	≥25 kg/m2	≥3	No	Yes	Yes	No	No	＜30 g/l	≥5 ng/ml	＜37 U/mL	≥3	Yes	Yes	Yes	No	Yes	Yes	No	Yes	Yes	＜3	Yes	No	Yes	Gastric cancer	＜2	＜5 cm	＜0.05 ng/ml	≥10 mg/l	≥10 mg/l	≥3	1	No	external Validation Set
1145	Female	≥65	＜25 kg/m2	≥3	Yes	No	Yes	No	No	≥30 g/l	≥5 ng/ml	≥37 U/mL	＜3	No	No	Yes	Yes	No	Yes	No	No	Yes	＜3	Yes	No	No	Gastric cancer	≥2	≥5 cm	≥0.05 ng/ml	≥10 mg/l	＜10 mg/l	＜3	0	No	external Validation Set
1146	Female	＜65	≥25 kg/m2	＜3	No	No	No	No	No	≥30 g/l	＜5 ng/ml	≥37 U/mL	≥3	Yes	No	Yes	No	Yes	No	No	Yes	No	≥3	No	No	Yes	Gastric cancer	≥2	＜5 cm	＜0.05 ng/ml	＜10 mg/l	＜10 mg/l	≥3	1	No	external Validation Set
1147	Male	≥65	＜25 kg/m2	＜3	No	No	Yes	No	No	＜30 g/l	≥5 ng/ml	≥37 U/mL	≥3	No	Yes	Yes	Yes	No	No	Yes	No	No	≥3	Yes	No	Yes	Gastric cancer	≥2	＜5 cm	＜0.05 ng/ml	≥10 mg/l	≥10 mg/l	＜3	0	No	external Validation Set
1148	Female	≥65	＜25 kg/m2	≥3	Yes	No	No	No	No	≥30 g/l	＜5 ng/ml	＜37 U/mL	＜3	Yes	Yes	Yes	Yes	Yes	No	Yes	Yes	No	＜3	Yes	No	Yes	Gastric cancer	≥2	≥5 cm	＜0.05 ng/ml	＜10 mg/l	≥10 mg/l	＜3	0	No	external Validation Set
1149	Male	≥65	＜25 kg/m2	≥3	Yes	No	No	No	No	＜30 g/l	≥5 ng/ml	＜37 U/mL	≥3	No	No	Yes	No	No	Yes	Yes	Yes	No	＜3	Yes	No	No	Gastric cancer	≥2	＜5 cm	＜0.05 ng/ml	≥10 mg/l	≥10 mg/l	≥3	0	No	external Validation Set
1150	Male	＜65	≥25 kg/m2	≥3	Yes	No	Yes	No	No	≥30 g/l	＜5 ng/ml	＜37 U/mL	＜3	Yes	Yes	No	Yes	No	Yes	No	No	No	＜3	Yes	No	No	Gastric cancer	＜2	≥5 cm	＜0.05 ng/ml	≥10 mg/l	≥10 mg/l	≥3	1	No	external Validation Set
1151	Female	≥65	＜25 kg/m2	＜3	No	No	No	No	No	≥30 g/l	＜5 ng/ml	≥37 U/mL	＜3	No	No	Yes	No	No	No	Yes	Yes	No	＜3	Yes	No	No	Gastric cancer	≥2	≥5 cm	≥0.05 ng/ml	≥10 mg/l	＜10 mg/l	≥3	0	No	external Validation Set
1152	Male	≥65	＜25 kg/m2	≥3	No	Yes	Yes	No	No	≥30 g/l	＜5 ng/ml	＜37 U/mL	＜3	No	Yes	Yes	Yes	Yes	No	No	Yes	No	＜3	No	No	No	Gastric cancer	≥2	≥5 cm	＜0.05 ng/ml	≥10 mg/l	≥10 mg/l	≥3	0	No	external Validation Set
1153	Male	＜65	≥25 kg/m2	＜3	No	No	Yes	No	No	＜30 g/l	≥5 ng/ml	≥37 U/mL	≥3	Yes	Yes	No	Yes	No	No	No	Yes	No	＜3	Yes	No	No	Gastric cancer	≥2	＜5 cm	≥0.05 ng/ml	＜10 mg/l	＜10 mg/l	≥3	1	No	external Validation Set
1154	Female	＜65	＜25 kg/m2	＜3	Yes	No	No	No	No	＜30 g/l	＜5 ng/ml	＜37 U/mL	＜3	No	No	Yes	Yes	Yes	Yes	Yes	No	No	＜3	No	No	Yes	Gastric cancer	＜2	≥5 cm	≥0.05 ng/ml	≥10 mg/l	＜10 mg/l	≥3	0	No	external Validation Set
1155	Female	＜65	＜25 kg/m2	＜3	No	Yes	No	No	No	＜30 g/l	＜5 ng/ml	＜37 U/mL	＜3	Yes	No	No	Yes	Yes	No	Yes	Yes	Yes	＜3	No	Yes	Yes	Gastric cancer	＜2	≥5 cm	＜0.05 ng/ml	≥10 mg/l	≥10 mg/l	＜3	0	No	external Validation Set
1156	Female	＜65	≥25 kg/m2	≥3	No	Yes	No	No	No	≥30 g/l	≥5 ng/ml	≥37 U/mL	≥3	Yes	Yes	No	Yes	Yes	Yes	Yes	Yes	No	＜3	Yes	No	Yes	Gastric cancer	≥2	＜5 cm	≥0.05 ng/ml	＜10 mg/l	≥10 mg/l	＜3	1	No	external Validation Set
1157	Male	≥65	≥25 kg/m2	＜3	Yes	Yes	No	No	No	＜30 g/l	＜5 ng/ml	＜37 U/mL	＜3	Yes	No	Yes	No	Yes	No	No	Yes	No	＜3	Yes	No	No	Gastric cancer	＜2	＜5 cm	＜0.05 ng/ml	≥10 mg/l	≥10 mg/l	＜3	1	No	external Validation Set
1158	Male	≥65	≥25 kg/m2	≥3	Yes	Yes	No	No	No	＜30 g/l	≥5 ng/ml	≥37 U/mL	＜3	No	No	Yes	No	Yes	Yes	No	Yes	Yes	＜3	Yes	No	Yes	Gastric cancer	＜2	≥5 cm	＜0.05 ng/ml	＜10 mg/l	≥10 mg/l	≥3	1	No	external Validation Set
1159	Female	≥65	＜25 kg/m2	≥3	Yes	No	No	No	No	≥30 g/l	≥5 ng/ml	＜37 U/mL	＜3	Yes	Yes	No	No	Yes	Yes	No	Yes	No	＜3	Yes	Yes	No	Gastric cancer	＜2	≥5 cm	≥0.05 ng/ml	＜10 mg/l	＜10 mg/l	＜3	0	No	external Validation Set
1160	Female	＜65	＜25 kg/m2	＜3	No	No	Yes	No	No	≥30 g/l	≥5 ng/ml	≥37 U/mL	≥3	No	Yes	No	No	No	No	No	No	Yes	＜3	Yes	No	No	Gastric cancer	＜2	＜5 cm	≥0.05 ng/ml	＜10 mg/l	≥10 mg/l	≥3	0	No	external Validation Set
1161	Male	＜65	≥25 kg/m2	≥3	Yes	No	No	No	No	≥30 g/l	≥5 ng/ml	≥37 U/mL	＜3	No	No	Yes	No	Yes	Yes	No	No	No	＜3	Yes	No	Yes	Gastric cancer	＜2	≥5 cm	＜0.05 ng/ml	≥10 mg/l	＜10 mg/l	＜3	1	No	external Validation Set
1162	Female	＜65	≥25 kg/m2	≥3	Yes	Yes	No	No	No	≥30 g/l	＜5 ng/ml	＜37 U/mL	≥3	No	Yes	No	No	Yes	Yes	No	No	Yes	＜3	No	No	Yes	Gastric cancer	≥2	≥5 cm	＜0.05 ng/ml	＜10 mg/l	≥10 mg/l	＜3	1	No	external Validation Set
1163	Male	＜65	≥25 kg/m2	＜3	No	Yes	Yes	No	No	≥30 g/l	≥5 ng/ml	＜37 U/mL	≥3	Yes	Yes	Yes	No	No	Yes	No	Yes	Yes	≥3	No	No	No	Gastric cancer	≥2	≥5 cm	≥0.05 ng/ml	≥10 mg/l	≥10 mg/l	≥3	1	No	external Validation Set
1164	Male	＜65	≥25 kg/m2	≥3	No	No	No	No	No	≥30 g/l	≥5 ng/ml	≥37 U/mL	＜3	Yes	Yes	Yes	Yes	Yes	Yes	No	No	No	≥3	Yes	No	Yes	Gastric cancer	≥2	≥5 cm	＜0.05 ng/ml	＜10 mg/l	≥10 mg/l	＜3	1	No	external Validation Set
1165	Female	≥65	≥25 kg/m2	≥3	Yes	No	Yes	No	No	＜30 g/l	＜5 ng/ml	≥37 U/mL	＜3	No	Yes	Yes	No	No	Yes	Yes	Yes	No	＜3	No	No	Yes	Gastric cancer	＜2	≥5 cm	＜0.05 ng/ml	≥10 mg/l	＜10 mg/l	＜3	1	No	external Validation Set
1166	Female	＜65	＜25 kg/m2	≥3	Yes	Yes	Yes	No	No	≥30 g/l	≥5 ng/ml	≥37 U/mL	≥3	No	Yes	No	No	No	No	Yes	Yes	No	＜3	No	Yes	Yes	Gastric cancer	＜2	≥5 cm	≥0.05 ng/ml	＜10 mg/l	＜10 mg/l	＜3	0	No	external Validation Set
1167	Male	≥65	＜25 kg/m2	＜3	No	Yes	No	No	Yes	≥30 g/l	＜5 ng/ml	＜37 U/mL	≥3	No	No	No	Yes	Yes	Yes	Yes	Yes	No	≥3	No	Yes	Yes	Gastric cancer	≥2	≥5 cm	＜0.05 ng/ml	＜10 mg/l	＜10 mg/l	≥3	0	No	external Validation Set
1168	Male	＜65	≥25 kg/m2	＜3	Yes	No	Yes	No	No	＜30 g/l	≥5 ng/ml	≥37 U/mL	＜3	Yes	Yes	Yes	Yes	No	No	Yes	No	No	≥3	Yes	Yes	No	Small intestine tumor	≥2	≥5 cm	＜0.05 ng/ml	≥10 mg/l	＜10 mg/l	＜3	0	No	external Validation Set
1169	Female	≥65	≥25 kg/m2	＜3	No	Yes	No	No	Yes	≥30 g/l	≥5 ng/ml	＜37 U/mL	≥3	Yes	Yes	No	No	Yes	Yes	No	Yes	No	≥3	No	Yes	No	Small intestine tumor	＜2	＜5 cm	≥0.05 ng/ml	≥10 mg/l	＜10 mg/l	≥3	0	No	external Validation Set
1170	Male	＜65	≥25 kg/m2	＜3	No	No	No	Yes	Yes	＜30 g/l	≥5 ng/ml	＜37 U/mL	≥3	Yes	Yes	No	No	No	Yes	Yes	Yes	No	＜3	No	No	Yes	Small intestine tumor	≥2	≥5 cm	＜0.05 ng/ml	≥10 mg/l	＜10 mg/l	＜3	0	No	external Validation Set
1171	Female	＜65	＜25 kg/m2	≥3	No	No	Yes	Yes	No	≥30 g/l	＜5 ng/ml	≥37 U/mL	≥3	No	Yes	Yes	Yes	Yes	No	No	Yes	No	＜3	Yes	No	No	Small intestine tumor	≥2	≥5 cm	＜0.05 ng/ml	≥10 mg/l	≥10 mg/l	＜3	0	No	external Validation Set
1172	Male	≥65	＜25 kg/m2	＜3	No	No	Yes	No	No	≥30 g/l	＜5 ng/ml	＜37 U/mL	＜3	Yes	Yes	No	No	Yes	Yes	Yes	No	No	≥3	No	No	Yes	Small intestine tumor	＜2	＜5 cm	＜0.05 ng/ml	≥10 mg/l	＜10 mg/l	＜3	0	No	external Validation Set
1173	Male	＜65	＜25 kg/m2	＜3	No	No	No	Yes	No	≥30 g/l	≥5 ng/ml	＜37 U/mL	≥3	Yes	No	No	No	Yes	Yes	No	Yes	No	＜3	No	No	Yes	Small intestine tumor	≥2	≥5 cm	≥0.05 ng/ml	＜10 mg/l	≥10 mg/l	≥3	0	No	external Validation Set
1174	Female	≥65	＜25 kg/m2	≥3	Yes	No	No	No	No	＜30 g/l	≥5 ng/ml	＜37 U/mL	≥3	Yes	No	Yes	No	No	No	Yes	No	Yes	＜3	No	No	No	Small intestine tumor	≥2	≥5 cm	≥0.05 ng/ml	≥10 mg/l	≥10 mg/l	≥3	0	No	external Validation Set
1175	Male	＜65	＜25 kg/m2	≥3	Yes	Yes	No	Yes	No	≥30 g/l	＜5 ng/ml	＜37 U/mL	≥3	Yes	Yes	Yes	Yes	No	No	No	Yes	No	＜3	No	No	Yes	Gastric cancer	＜2	＜5 cm	≥0.05 ng/ml	＜10 mg/l	＜10 mg/l	≥3	0	No	external Validation Set
1176	Female	≥65	≥25 kg/m2	＜3	Yes	No	No	No	No	＜30 g/l	＜5 ng/ml	＜37 U/mL	＜3	Yes	No	Yes	Yes	No	Yes	Yes	No	No	＜3	Yes	No	Yes	Gastric cancer	＜2	＜5 cm	＜0.05 ng/ml	＜10 mg/l	≥10 mg/l	≥3	1	No	external Validation Set
1177	Male	＜65	＜25 kg/m2	≥3	Yes	No	No	No	No	≥30 g/l	＜5 ng/ml	＜37 U/mL	≥3	No	Yes	No	Yes	No	No	No	No	No	＜3	Yes	Yes	Yes	Gastric cancer	≥2	≥5 cm	＜0.05 ng/ml	＜10 mg/l	≥10 mg/l	＜3	0	No	external Validation Set
1178	Male	＜65	＜25 kg/m2	≥3	No	No	Yes	No	No	＜30 g/l	≥5 ng/ml	＜37 U/mL	≥3	Yes	No	No	Yes	Yes	No	No	No	Yes	＜3	Yes	Yes	Yes	Gastric cancer	＜2	＜5 cm	≥0.05 ng/ml	≥10 mg/l	≥10 mg/l	≥3	0	No	external Validation Set
1179	Female	≥65	＜25 kg/m2	＜3	Yes	Yes	No	No	No	＜30 g/l	＜5 ng/ml	＜37 U/mL	≥3	Yes	No	Yes	No	No	Yes	No	No	No	＜3	Yes	Yes	Yes	Gastric cancer	≥2	＜5 cm	≥0.05 ng/ml	＜10 mg/l	＜10 mg/l	≥3	0	No	external Validation Set
1180	Female	≥65	＜25 kg/m2	＜3	Yes	Yes	No	No	No	≥30 g/l	≥5 ng/ml	＜37 U/mL	＜3	No	Yes	No	Yes	No	Yes	No	Yes	No	＜3	Yes	No	Yes	Gastric cancer	≥2	≥5 cm	＜0.05 ng/ml	＜10 mg/l	＜10 mg/l	＜3	0	No	external Validation Set
1181	Male	≥65	≥25 kg/m2	＜3	Yes	No	Yes	No	No	≥30 g/l	＜5 ng/ml	≥37 U/mL	＜3	Yes	No	Yes	Yes	Yes	No	Yes	Yes	No	＜3	No	No	No	Gastric cancer	＜2	＜5 cm	＜0.05 ng/ml	≥10 mg/l	＜10 mg/l	≥3	1	No	external Validation Set
1182	Male	≥65	＜25 kg/m2	≥3	Yes	No	Yes	No	No	＜30 g/l	＜5 ng/ml	＜37 U/mL	＜3	No	No	Yes	No	Yes	Yes	Yes	Yes	Yes	＜3	No	Yes	Yes	Gastric cancer	≥2	≥5 cm	＜0.05 ng/ml	≥10 mg/l	≥10 mg/l	≥3	0	No	external Validation Set
1183	Male	≥65	≥25 kg/m2	＜3	No	No	No	No	No	＜30 g/l	＜5 ng/ml	＜37 U/mL	＜3	Yes	Yes	Yes	Yes	No	Yes	Yes	No	Yes	＜3	No	Yes	Yes	Gastric cancer	＜2	＜5 cm	≥0.05 ng/ml	≥10 mg/l	＜10 mg/l	≥3	1	No	external Validation Set
1184	Male	≥65	≥25 kg/m2	≥3	Yes	No	No	No	No	＜30 g/l	≥5 ng/ml	≥37 U/mL	≥3	No	No	No	No	Yes	Yes	Yes	Yes	No	＜3	Yes	No	Yes	Gastric cancer	≥2	≥5 cm	≥0.05 ng/ml	＜10 mg/l	≥10 mg/l	≥3	1	No	external Validation Set
1185	Male	≥65	＜25 kg/m2	≥3	Yes	Yes	Yes	No	Yes	≥30 g/l	＜5 ng/ml	＜37 U/mL	＜3	No	Yes	No	Yes	No	Yes	Yes	Yes	No	＜3	Yes	No	Yes	Gastric cancer	≥2	≥5 cm	≥0.05 ng/ml	≥10 mg/l	＜10 mg/l	＜3	0	No	external Validation Set
1186	Male	≥65	≥25 kg/m2	≥3	No	Yes	No	No	Yes	＜30 g/l	≥5 ng/ml	≥37 U/mL	≥3	No	Yes	Yes	No	Yes	Yes	No	Yes	No	≥3	No	No	No	Gastric cancer	＜2	≥5 cm	＜0.05 ng/ml	＜10 mg/l	≥10 mg/l	≥3	1	No	external Validation Set
1187	Female	≥65	＜25 kg/m2	≥3	No	No	No	No	No	＜30 g/l	＜5 ng/ml	≥37 U/mL	＜3	No	No	Yes	Yes	Yes	Yes	No	Yes	Yes	≥3	No	No	No	Gastric cancer	＜2	＜5 cm	≥0.05 ng/ml	≥10 mg/l	＜10 mg/l	≥3	0	No	external Validation Set
1188	Male	＜65	≥25 kg/m2	≥3	Yes	No	Yes	No	No	≥30 g/l	≥5 ng/ml	＜37 U/mL	≥3	Yes	No	No	Yes	Yes	Yes	Yes	No	No	＜3	Yes	No	No	Gastric cancer	≥2	＜5 cm	＜0.05 ng/ml	≥10 mg/l	≥10 mg/l	＜3	1	No	external Validation Set
1189	Male	≥65	≥25 kg/m2	≥3	No	Yes	Yes	No	Yes	≥30 g/l	≥5 ng/ml	＜37 U/mL	＜3	Yes	No	Yes	No	Yes	No	No	Yes	Yes	≥3	No	No	Yes	Gastric cancer	≥2	＜5 cm	＜0.05 ng/ml	＜10 mg/l	＜10 mg/l	≥3	1	No	external Validation Set
1190	Male	≥65	＜25 kg/m2	＜3	No	Yes	No	No	Yes	≥30 g/l	＜5 ng/ml	＜37 U/mL	≥3	No	Yes	No	Yes	No	Yes	No	No	No	＜3	Yes	No	No	Gastric cancer	＜2	＜5 cm	＜0.05 ng/ml	＜10 mg/l	≥10 mg/l	＜3	0	No	external Validation Set
1191	Male	≥65	≥25 kg/m2	≥3	No	Yes	Yes	No	Yes	≥30 g/l	≥5 ng/ml	＜37 U/mL	≥3	Yes	No	No	Yes	No	No	No	No	Yes	＜3	Yes	No	Yes	Small intestine tumor	≥2	≥5 cm	＜0.05 ng/ml	≥10 mg/l	≥10 mg/l	≥3	0	No	external Validation Set
1192	Male	≥65	＜25 kg/m2	≥3	Yes	Yes	No	Yes	No	＜30 g/l	＜5 ng/ml	≥37 U/mL	＜3	Yes	No	Yes	Yes	Yes	Yes	No	Yes	No	＜3	No	No	Yes	Small intestine tumor	≥2	≥5 cm	＜0.05 ng/ml	≥10 mg/l	≥10 mg/l	≥3	0	No	external Validation Set
1193	Female	＜65	＜25 kg/m2	＜3	Yes	Yes	Yes	Yes	Yes	＜30 g/l	＜5 ng/ml	＜37 U/mL	＜3	No	Yes	No	No	No	No	No	Yes	No	≥3	No	No	Yes	Gastric cancer	＜2	≥5 cm	＜0.05 ng/ml	≥10 mg/l	＜10 mg/l	＜3	0	No	external Validation Set
1194	Male	≥65	≥25 kg/m2	＜3	Yes	No	No	No	No	＜30 g/l	≥5 ng/ml	≥37 U/mL	≥3	No	No	No	No	No	No	No	No	No	＜3	No	No	No	Small intestine tumor	≥2	≥5 cm	≥0.05 ng/ml	＜10 mg/l	＜10 mg/l	＜3	0	No	external Validation Set
1195	Female	＜65	＜25 kg/m2	≥3	Yes	No	No	No	No	≥30 g/l	＜5 ng/ml	＜37 U/mL	＜3	No	Yes	Yes	No	Yes	No	Yes	No	No	＜3	Yes	No	No	Gastric cancer	＜2	≥5 cm	＜0.05 ng/ml	＜10 mg/l	≥10 mg/l	＜3	0	No	external Validation Set
1196	Female	＜65	≥25 kg/m2	＜3	No	Yes	Yes	No	No	＜30 g/l	＜5 ng/ml	≥37 U/mL	≥3	Yes	Yes	No	No	No	Yes	Yes	Yes	Yes	≥3	No	Yes	Yes	Gastric cancer	＜2	≥5 cm	＜0.05 ng/ml	＜10 mg/l	≥10 mg/l	≥3	1	No	external Validation Set
1197	Male	＜65	≥25 kg/m2	＜3	Yes	Yes	No	No	No	≥30 g/l	≥5 ng/ml	≥37 U/mL	≥3	No	Yes	Yes	No	No	Yes	No	No	No	＜3	No	Yes	Yes	Gastric cancer	≥2	≥5 cm	≥0.05 ng/ml	≥10 mg/l	＜10 mg/l	＜3	1	No	external Validation Set
1198	Female	≥65	＜25 kg/m2	≥3	Yes	Yes	No	Yes	No	≥30 g/l	＜5 ng/ml	≥37 U/mL	＜3	No	No	Yes	No	Yes	Yes	No	Yes	Yes	＜3	Yes	No	No	Gastric cancer	＜2	＜5 cm	≥0.05 ng/ml	≥10 mg/l	≥10 mg/l	＜3	0	No	external Validation Set
1199	Female	＜65	≥25 kg/m2	＜3	No	Yes	No	No	No	＜30 g/l	≥5 ng/ml	≥37 U/mL	＜3	No	Yes	No	No	Yes	Yes	No	No	Yes	＜3	No	No	Yes	Gastric cancer	＜2	≥5 cm	≥0.05 ng/ml	＜10 mg/l	≥10 mg/l	＜3	1	No	external Validation Set
1200	Female	≥65	＜25 kg/m2	≥3	Yes	No	Yes	No	No	≥30 g/l	≥5 ng/ml	≥37 U/mL	≥3	Yes	No	Yes	Yes	Yes	Yes	No	Yes	Yes	＜3	No	Yes	Yes	Pancreatic cancer	＜2	≥5 cm	≥0.05 ng/ml	≥10 mg/l	＜10 mg/l	＜3	0	No	external Validation Set
1201	Female	＜65	≥25 kg/m2	＜3	Yes	No	Yes	No	No	≥30 g/l	≥5 ng/ml	＜37 U/mL	＜3	Yes	Yes	Yes	No	Yes	No	Yes	Yes	Yes	＜3	No	No	No	Gastric cancer	＜2	＜5 cm	≥0.05 ng/ml	≥10 mg/l	＜10 mg/l	＜3	1	No	external Validation Set
1202	Female	＜65	≥25 kg/m2	＜3	No	No	No	No	No	＜30 g/l	≥5 ng/ml	≥37 U/mL	≥3	Yes	Yes	No	Yes	Yes	Yes	Yes	No	Yes	＜3	No	No	No	Gastric cancer	＜2	＜5 cm	≥0.05 ng/ml	≥10 mg/l	≥10 mg/l	＜3	1	No	external Validation Set
1203	Male	＜65	＜25 kg/m2	≥3	Yes	Yes	No	No	No	＜30 g/l	＜5 ng/ml	＜37 U/mL	≥3	Yes	Yes	Yes	No	Yes	Yes	No	Yes	No	＜3	Yes	Yes	Yes	Esophageal cancer	≥2	＜5 cm	≥0.05 ng/ml	＜10 mg/l	＜10 mg/l	＜3	0	No	external Validation Set
1204	Male	＜65	＜25 kg/m2	＜3	No	No	No	No	No	≥30 g/l	≥5 ng/ml	＜37 U/mL	≥3	No	Yes	Yes	Yes	Yes	Yes	Yes	Yes	No	＜3	Yes	Yes	Yes	Esophageal cancer	≥2	＜5 cm	≥0.05 ng/ml	≥10 mg/l	≥10 mg/l	＜3	0	No	external Validation Set
1205	Female	≥65	＜25 kg/m2	＜3	No	Yes	No	No	No	≥30 g/l	＜5 ng/ml	≥37 U/mL	≥3	No	Yes	Yes	Yes	No	No	No	No	No	≥3	No	No	No	Small intestine tumor	＜2	＜5 cm	≥0.05 ng/ml	≥10 mg/l	≥10 mg/l	≥3	0	No	external Validation Set
1206	Female	＜65	≥25 kg/m2	＜3	No	No	No	No	No	≥30 g/l	＜5 ng/ml	≥37 U/mL	＜3	Yes	No	No	Yes	Yes	Yes	Yes	Yes	No	≥3	Yes	No	Yes	Small intestine tumor	≥2	≥5 cm	＜0.05 ng/ml	＜10 mg/l	≥10 mg/l	≥3	0	No	external Validation Set
1207	Male	≥65	≥25 kg/m2	≥3	Yes	No	No	No	Yes	＜30 g/l	≥5 ng/ml	≥37 U/mL	＜3	No	Yes	No	No	Yes	Yes	Yes	No	No	＜3	No	No	Yes	Hepatocellular carcinoma	＜2	＜5 cm	＜0.05 ng/ml	≥10 mg/l	≥10 mg/l	≥3	0	No	external Validation Set
1208	Male	＜65	＜25 kg/m2	≥3	Yes	No	No	No	Yes	＜30 g/l	＜5 ng/ml	≥37 U/mL	＜3	Yes	No	No	Yes	No	Yes	No	No	No	＜3	No	No	No	Hepatocellular carcinoma	＜2	≥5 cm	＜0.05 ng/ml	≥10 mg/l	≥10 mg/l	≥3	0	No	external Validation Set
1209	Male	＜65	＜25 kg/m2	＜3	Yes	No	No	No	No	≥30 g/l	＜5 ng/ml	≥37 U/mL	≥3	Yes	Yes	No	No	No	No	Yes	Yes	No	＜3	Yes	No	No	Hepatocellular carcinoma	≥2	＜5 cm	≥0.05 ng/ml	＜10 mg/l	＜10 mg/l	＜3	0	No	external Validation Set
1210	Male	≥65	≥25 kg/m2	＜3	Yes	No	No	No	Yes	≥30 g/l	＜5 ng/ml	＜37 U/mL	≥3	Yes	Yes	No	Yes	No	Yes	Yes	No	No	＜3	Yes	No	No	Pancreatic cancer	≥2	＜5 cm	＜0.05 ng/ml	＜10 mg/l	≥10 mg/l	＜3	1	No	external Validation Set
1211	Female	≥65	＜25 kg/m2	≥3	Yes	Yes	Yes	No	No	≥30 g/l	＜5 ng/ml	≥37 U/mL	≥3	Yes	No	Yes	No	Yes	No	Yes	Yes	No	＜3	Yes	No	Yes	Hepatocellular carcinoma	≥2	＜5 cm	≥0.05 ng/ml	≥10 mg/l	≥10 mg/l	≥3	0	No	external Validation Set
1212	Female	≥65	＜25 kg/m2	＜3	No	Yes	No	No	Yes	＜30 g/l	≥5 ng/ml	＜37 U/mL	＜3	Yes	Yes	Yes	No	Yes	No	Yes	No	No	＜3	Yes	No	No	Colorectal cancer	≥2	＜5 cm	＜0.05 ng/ml	＜10 mg/l	≥10 mg/l	＜3	0	No	external Validation Set
1213	Male	＜65	≥25 kg/m2	＜3	No	No	No	No	No	＜30 g/l	≥5 ng/ml	≥37 U/mL	≥3	No	No	Yes	Yes	Yes	Yes	Yes	No	Yes	＜3	Yes	No	No	Hepatocellular carcinoma	≥2	＜5 cm	＜0.05 ng/ml	＜10 mg/l	＜10 mg/l	≥3	0	No	external Validation Set
1214	Female	≥65	＜25 kg/m2	≥3	No	Yes	Yes	No	Yes	＜30 g/l	≥5 ng/ml	＜37 U/mL	＜3	No	No	No	No	Yes	No	No	Yes	Yes	≥3	Yes	No	Yes	Colorectal cancer	＜2	≥5 cm	≥0.05 ng/ml	≥10 mg/l	≥10 mg/l	≥3	0	No	external Validation Set
1215	Female	＜65	＜25 kg/m2	＜3	Yes	No	No	Yes	No	≥30 g/l	≥5 ng/ml	≥37 U/mL	≥3	Yes	Yes	Yes	Yes	Yes	Yes	Yes	Yes	Yes	＜3	Yes	No	No	Hepatocellular carcinoma	≥2	＜5 cm	≥0.05 ng/ml	≥10 mg/l	＜10 mg/l	＜3	0	No	external Validation Set
1216	Male	≥65	＜25 kg/m2	≥3	No	Yes	Yes	No	No	≥30 g/l	≥5 ng/ml	＜37 U/mL	≥3	Yes	No	No	Yes	Yes	Yes	Yes	Yes	No	≥3	Yes	No	No	Colorectal cancer	＜2	≥5 cm	≥0.05 ng/ml	≥10 mg/l	＜10 mg/l	＜3	0	No	external Validation Set
1217	Male	＜65	≥25 kg/m2	＜3	No	Yes	Yes	Yes	No	＜30 g/l	＜5 ng/ml	≥37 U/mL	≥3	Yes	No	No	No	Yes	Yes	No	No	Yes	＜3	No	No	Yes	Colorectal cancer	≥2	≥5 cm	≥0.05 ng/ml	≥10 mg/l	＜10 mg/l	≥3	0	No	external Validation Set
1218	Female	＜65	＜25 kg/m2	≥3	No	No	No	Yes	No	≥30 g/l	≥5 ng/ml	≥37 U/mL	＜3	No	No	No	Yes	No	Yes	Yes	No	Yes	≥3	No	Yes	Yes	Hepatocellular carcinoma	≥2	＜5 cm	≥0.05 ng/ml	＜10 mg/l	＜10 mg/l	≥3	0	No	external Validation Set
1219	Female	≥65	＜25 kg/m2	≥3	Yes	No	Yes	No	No	＜30 g/l	＜5 ng/ml	＜37 U/mL	≥3	No	No	Yes	No	No	Yes	No	No	No	≥3	Yes	No	Yes	Gastric cancer	＜2	≥5 cm	≥0.05 ng/ml	＜10 mg/l	≥10 mg/l	＜3	0	No	external Validation Set
1220	Female	＜65	＜25 kg/m2	＜3	No	No	No	No	No	≥30 g/l	≥5 ng/ml	≥37 U/mL	＜3	Yes	Yes	No	No	Yes	No	Yes	No	No	＜3	No	No	No	Hepatocellular carcinoma	＜2	≥5 cm	＜0.05 ng/ml	≥10 mg/l	≥10 mg/l	＜3	0	No	external Validation Set
1221	Male	≥65	＜25 kg/m2	＜3	Yes	No	Yes	Yes	No	≥30 g/l	＜5 ng/ml	≥37 U/mL	≥3	Yes	No	Yes	Yes	No	No	Yes	No	No	＜3	Yes	No	Yes	Hepatocellular carcinoma	≥2	＜5 cm	＜0.05 ng/ml	＜10 mg/l	≥10 mg/l	≥3	0	No	external Validation Set
1222	Female	＜65	≥25 kg/m2	＜3	No	Yes	Yes	No	No	≥30 g/l	＜5 ng/ml	≥37 U/mL	＜3	No	Yes	Yes	No	Yes	Yes	Yes	No	No	＜3	Yes	No	No	Hepatocellular carcinoma	＜2	＜5 cm	≥0.05 ng/ml	≥10 mg/l	＜10 mg/l	≥3	0	No	external Validation Set
1223	Female	＜65	＜25 kg/m2	≥3	No	Yes	Yes	No	No	＜30 g/l	≥5 ng/ml	≥37 U/mL	≥3	Yes	Yes	Yes	Yes	No	No	Yes	No	No	＜3	Yes	Yes	No	Hepatocellular carcinoma	＜2	＜5 cm	＜0.05 ng/ml	≥10 mg/l	＜10 mg/l	≥3	0	No	external Validation Set
1224	Female	＜65	≥25 kg/m2	≥3	Yes	No	No	No	No	＜30 g/l	＜5 ng/ml	≥37 U/mL	＜3	Yes	No	No	Yes	No	Yes	Yes	No	No	≥3	Yes	Yes	Yes	Colorectal cancer	＜2	＜5 cm	≥0.05 ng/ml	＜10 mg/l	＜10 mg/l	≥3	0	No	external Validation Set
1225	Female	＜65	≥25 kg/m2	＜3	No	Yes	No	No	No	≥30 g/l	＜5 ng/ml	≥37 U/mL	＜3	Yes	Yes	No	No	No	Yes	No	No	No	≥3	Yes	Yes	No	Hepatocellular carcinoma	＜2	＜5 cm	≥0.05 ng/ml	≥10 mg/l	≥10 mg/l	≥3	0	No	external Validation Set
1226	Male	＜65	≥25 kg/m2	＜3	Yes	No	Yes	Yes	No	＜30 g/l	≥5 ng/ml	≥37 U/mL	≥3	No	No	Yes	No	No	No	Yes	No	No	＜3	No	No	No	Pancreatic cancer	≥2	≥5 cm	≥0.05 ng/ml	≥10 mg/l	≥10 mg/l	≥3	1	No	external Validation Set
1227	Female	＜65	＜25 kg/m2	≥3	No	No	No	Yes	No	≥30 g/l	＜5 ng/ml	＜37 U/mL	＜3	Yes	No	No	No	Yes	Yes	No	No	No	＜3	Yes	No	No	Pancreatic cancer	≥2	＜5 cm	＜0.05 ng/ml	≥10 mg/l	＜10 mg/l	＜3	0	No	external Validation Set
1228	Male	＜65	＜25 kg/m2	≥3	Yes	No	Yes	No	No	＜30 g/l	＜5 ng/ml	≥37 U/mL	＜3	No	Yes	No	Yes	Yes	Yes	No	No	No	＜3	No	No	No	Pancreatic cancer	＜2	＜5 cm	≥0.05 ng/ml	＜10 mg/l	＜10 mg/l	＜3	0	No	external Validation Set
1229	Female	＜65	≥25 kg/m2	＜3	Yes	Yes	Yes	Yes	No	＜30 g/l	≥5 ng/ml	＜37 U/mL	＜3	No	No	Yes	No	No	Yes	Yes	No	No	＜3	No	No	No	Colorectal cancer	＜2	＜5 cm	＜0.05 ng/ml	＜10 mg/l	≥10 mg/l	≥3	0	No	external Validation Set
1230	Male	＜65	＜25 kg/m2	＜3	Yes	No	Yes	Yes	No	≥30 g/l	＜5 ng/ml	≥37 U/mL	≥3	No	No	No	Yes	No	No	No	No	No	≥3	Yes	No	Yes	Hepatocellular carcinoma	≥2	＜5 cm	≥0.05 ng/ml	＜10 mg/l	≥10 mg/l	≥3	0	No	external Validation Set
1231	Male	≥65	≥25 kg/m2	＜3	Yes	No	No	No	No	＜30 g/l	＜5 ng/ml	≥37 U/mL	＜3	Yes	No	Yes	Yes	Yes	Yes	Yes	No	No	＜3	Yes	No	Yes	Pancreatic cancer	≥2	＜5 cm	≥0.05 ng/ml	≥10 mg/l	≥10 mg/l	≥3	1	No	external Validation Set
1232	Female	≥65	＜25 kg/m2	≥3	Yes	Yes	Yes	No	No	≥30 g/l	≥5 ng/ml	≥37 U/mL	≥3	Yes	Yes	Yes	No	No	Yes	Yes	Yes	No	≥3	No	No	No	Pancreatic cancer	＜2	≥5 cm	≥0.05 ng/ml	＜10 mg/l	＜10 mg/l	＜3	0	No	external Validation Set
1233	Male	＜65	＜25 kg/m2	≥3	Yes	No	Yes	No	Yes	≥30 g/l	＜5 ng/ml	＜37 U/mL	＜3	Yes	Yes	No	No	Yes	Yes	No	No	Yes	≥3	Yes	No	Yes	Small intestine tumor	＜2	＜5 cm	≥0.05 ng/ml	≥10 mg/l	＜10 mg/l	＜3	0	No	external Validation Set
1234	Female	≥65	＜25 kg/m2	≥3	Yes	No	No	No	No	＜30 g/l	≥5 ng/ml	≥37 U/mL	＜3	No	No	Yes	No	No	Yes	Yes	Yes	No	＜3	Yes	No	Yes	Pancreatic cancer	≥2	＜5 cm	＜0.05 ng/ml	＜10 mg/l	＜10 mg/l	＜3	0	No	external Validation Set
1235	Male	＜65	≥25 kg/m2	＜3	Yes	Yes	Yes	No	No	＜30 g/l	≥5 ng/ml	＜37 U/mL	＜3	No	No	Yes	Yes	No	No	Yes	No	No	＜3	Yes	No	No	Small intestine tumor	＜2	≥5 cm	≥0.05 ng/ml	＜10 mg/l	≥10 mg/l	≥3	0	No	external Validation Set
1236	Female	＜65	≥25 kg/m2	≥3	Yes	Yes	Yes	No	Yes	＜30 g/l	＜5 ng/ml	＜37 U/mL	＜3	No	No	No	No	No	Yes	Yes	Yes	Yes	＜3	Yes	No	No	Pancreatic cancer	＜2	＜5 cm	＜0.05 ng/ml	≥10 mg/l	＜10 mg/l	＜3	1	No	external Validation Set
1237	Male	＜65	≥25 kg/m2	＜3	Yes	Yes	No	No	Yes	＜30 g/l	≥5 ng/ml	＜37 U/mL	≥3	No	No	No	No	Yes	Yes	No	Yes	No	＜3	Yes	Yes	Yes	Pancreatic cancer	＜2	≥5 cm	≥0.05 ng/ml	≥10 mg/l	≥10 mg/l	≥3	1	No	external Validation Set
1238	Male	≥65	≥25 kg/m2	≥3	No	No	No	No	Yes	＜30 g/l	≥5 ng/ml	＜37 U/mL	＜3	Yes	Yes	No	No	No	Yes	No	No	Yes	＜3	Yes	No	No	Small intestine tumor	＜2	＜5 cm	＜0.05 ng/ml	＜10 mg/l	≥10 mg/l	≥3	0	No	external Validation Set
1239	Male	≥65	＜25 kg/m2	≥3	No	No	No	No	No	＜30 g/l	≥5 ng/ml	＜37 U/mL	≥3	No	Yes	No	No	Yes	Yes	Yes	Yes	Yes	＜3	Yes	Yes	Yes	Hepatocellular carcinoma	≥2	≥5 cm	＜0.05 ng/ml	＜10 mg/l	＜10 mg/l	≥3	0	No	external Validation Set
1240	Female	＜65	≥25 kg/m2	≥3	No	No	No	No	Yes	＜30 g/l	≥5 ng/ml	＜37 U/mL	＜3	No	Yes	No	No	No	No	No	Yes	Yes	＜3	Yes	Yes	No	Gastric cancer	＜2	＜5 cm	≥0.05 ng/ml	≥10 mg/l	≥10 mg/l	≥3	1	No	external Validation Set
1241	Male	＜65	＜25 kg/m2	≥3	Yes	Yes	No	No	Yes	＜30 g/l	≥5 ng/ml	≥37 U/mL	≥3	No	No	No	Yes	Yes	No	Yes	Yes	No	＜3	No	No	No	Pancreatic cancer	≥2	＜5 cm	＜0.05 ng/ml	＜10 mg/l	≥10 mg/l	≥3	0	No	external Validation Set
1242	Female	≥65	≥25 kg/m2	≥3	No	No	No	No	No	≥30 g/l	≥5 ng/ml	≥37 U/mL	≥3	No	No	No	No	Yes	Yes	No	Yes	Yes	＜3	Yes	Yes	No	Gastric cancer	＜2	＜5 cm	≥0.05 ng/ml	＜10 mg/l	≥10 mg/l	≥3	1	No	external Validation Set
1243	Female	＜65	＜25 kg/m2	＜3	Yes	No	No	No	Yes	＜30 g/l	≥5 ng/ml	≥37 U/mL	＜3	Yes	No	Yes	Yes	Yes	No	No	Yes	Yes	＜3	Yes	No	No	Hepatocellular carcinoma	≥2	≥5 cm	＜0.05 ng/ml	≥10 mg/l	≥10 mg/l	＜3	0	No	external Validation Set
1244	Male	≥65	＜25 kg/m2	≥3	No	No	No	No	No	≥30 g/l	＜5 ng/ml	＜37 U/mL	＜3	No	Yes	No	Yes	No	No	No	Yes	No	＜3	No	Yes	No	Gastric cancer	≥2	＜5 cm	＜0.05 ng/ml	＜10 mg/l	≥10 mg/l	≥3	0	No	external Validation Set
1245	Male	＜65	＜25 kg/m2	＜3	Yes	No	Yes	No	Yes	＜30 g/l	＜5 ng/ml	＜37 U/mL	＜3	No	Yes	No	Yes	No	Yes	Yes	No	No	≥3	Yes	No	Yes	Pancreatic cancer	≥2	＜5 cm	≥0.05 ng/ml	≥10 mg/l	＜10 mg/l	＜3	0	No	external Validation Set
1246	Female	≥65	＜25 kg/m2	＜3	Yes	Yes	Yes	No	No	＜30 g/l	≥5 ng/ml	＜37 U/mL	＜3	No	Yes	No	Yes	Yes	No	No	Yes	Yes	＜3	No	Yes	Yes	Hepatocellular carcinoma	≥2	≥5 cm	＜0.05 ng/ml	＜10 mg/l	＜10 mg/l	≥3	0	No	external Validation Set
1247	Female	＜65	＜25 kg/m2	≥3	No	No	Yes	Yes	No	＜30 g/l	≥5 ng/ml	＜37 U/mL	＜3	No	Yes	Yes	Yes	Yes	Yes	Yes	No	Yes	＜3	No	No	Yes	Hepatocellular carcinoma	≥2	＜5 cm	＜0.05 ng/ml	＜10 mg/l	＜10 mg/l	≥3	0	No	external Validation Set
1248	Female	＜65	＜25 kg/m2	≥3	No	No	No	No	Yes	＜30 g/l	≥5 ng/ml	＜37 U/mL	≥3	No	Yes	Yes	No	No	No	Yes	No	No	≥3	No	Yes	No	Gastric cancer	≥2	＜5 cm	≥0.05 ng/ml	＜10 mg/l	＜10 mg/l	≥3	0	No	external Validation Set
1249	Female	≥65	＜25 kg/m2	≥3	No	Yes	Yes	Yes	No	＜30 g/l	≥5 ng/ml	≥37 U/mL	≥3	No	Yes	No	Yes	No	No	No	Yes	Yes	≥3	Yes	No	Yes	Hepatocellular carcinoma	≥2	≥5 cm	＜0.05 ng/ml	≥10 mg/l	＜10 mg/l	＜3	0	No	external Validation Set
1250	Female	≥65	≥25 kg/m2	＜3	Yes	Yes	No	Yes	Yes	≥30 g/l	＜5 ng/ml	≥37 U/mL	＜3	Yes	Yes	No	No	No	No	No	No	No	＜3	Yes	Yes	Yes	Pancreatic cancer	＜2	≥5 cm	＜0.05 ng/ml	＜10 mg/l	＜10 mg/l	＜3	1	No	external Validation Set
1251	Female	＜65	＜25 kg/m2	＜3	Yes	Yes	Yes	Yes	No	≥30 g/l	＜5 ng/ml	≥37 U/mL	≥3	No	Yes	No	No	No	Yes	Yes	Yes	No	＜3	Yes	Yes	No	Small intestine tumor	≥2	＜5 cm	≥0.05 ng/ml	≥10 mg/l	≥10 mg/l	≥3	0	No	external Validation Set
1252	Female	≥65	≥25 kg/m2	＜3	No	No	Yes	No	No	＜30 g/l	≥5 ng/ml	≥37 U/mL	＜3	Yes	Yes	Yes	Yes	Yes	No	Yes	No	No	＜3	Yes	No	No	Gastric cancer	＜2	＜5 cm	≥0.05 ng/ml	≥10 mg/l	＜10 mg/l	＜3	1	No	external Validation Set
1253	Female	≥65	≥25 kg/m2	≥3	No	No	Yes	No	No	＜30 g/l	＜5 ng/ml	≥37 U/mL	≥3	Yes	No	No	No	Yes	No	No	Yes	Yes	≥3	Yes	Yes	No	Small intestine tumor	≥2	≥5 cm	＜0.05 ng/ml	≥10 mg/l	≥10 mg/l	＜3	0	No	external Validation Set
1254	Female	＜65	≥25 kg/m2	≥3	No	No	No	Yes	Yes	＜30 g/l	＜5 ng/ml	≥37 U/mL	＜3	No	No	Yes	Yes	Yes	No	No	Yes	Yes	＜3	No	Yes	Yes	Colorectal cancer	＜2	≥5 cm	＜0.05 ng/ml	≥10 mg/l	＜10 mg/l	＜3	0	No	external Validation Set
1255	Female	≥65	＜25 kg/m2	≥3	Yes	No	Yes	No	No	＜30 g/l	＜5 ng/ml	≥37 U/mL	＜3	No	No	No	Yes	Yes	No	No	No	No	＜3	No	No	No	Colorectal cancer	≥2	＜5 cm	＜0.05 ng/ml	＜10 mg/l	＜10 mg/l	＜3	0	No	external Validation Set
1256	Female	≥65	≥25 kg/m2	＜3	No	Yes	Yes	No	No	＜30 g/l	≥5 ng/ml	＜37 U/mL	≥3	No	No	Yes	Yes	No	Yes	Yes	Yes	No	＜3	Yes	No	No	Colorectal cancer	≥2	＜5 cm	＜0.05 ng/ml	≥10 mg/l	＜10 mg/l	≥3	0	No	external Validation Set
1257	Female	＜65	＜25 kg/m2	≥3	No	Yes	Yes	No	No	＜30 g/l	＜5 ng/ml	≥37 U/mL	≥3	Yes	No	Yes	Yes	Yes	No	Yes	No	No	≥3	No	No	Yes	Hepatocellular carcinoma	≥2	≥5 cm	＜0.05 ng/ml	＜10 mg/l	＜10 mg/l	＜3	0	No	external Validation Set
1258	Male	＜65	＜25 kg/m2	＜3	No	No	No	No	No	＜30 g/l	＜5 ng/ml	＜37 U/mL	＜3	No	No	No	Yes	No	Yes	No	No	Yes	＜3	No	No	No	Hepatocellular carcinoma	＜2	≥5 cm	≥0.05 ng/ml	＜10 mg/l	＜10 mg/l	≥3	0	No	external Validation Set
1259	Male	＜65	≥25 kg/m2	≥3	Yes	No	No	Yes	No	≥30 g/l	≥5 ng/ml	≥37 U/mL	＜3	No	Yes	No	No	No	No	Yes	No	No	＜3	Yes	No	No	Small intestine tumor	＜2	≥5 cm	＜0.05 ng/ml	≥10 mg/l	＜10 mg/l	≥3	0	No	external Validation Set
1260	Male	＜65	≥25 kg/m2	＜3	No	No	Yes	Yes	No	≥30 g/l	＜5 ng/ml	≥37 U/mL	＜3	Yes	Yes	No	Yes	Yes	No	Yes	Yes	No	≥3	No	No	Yes	Colorectal cancer	＜2	≥5 cm	≥0.05 ng/ml	≥10 mg/l	＜10 mg/l	≥3	0	No	external Validation Set
1261	Male	＜65	＜25 kg/m2	＜3	Yes	Yes	Yes	No	No	≥30 g/l	≥5 ng/ml	≥37 U/mL	≥3	No	Yes	Yes	No	Yes	Yes	No	No	No	≥3	Yes	Yes	No	Hepatocellular carcinoma	＜2	≥5 cm	≥0.05 ng/ml	≥10 mg/l	≥10 mg/l	≥3	0	No	external Validation Set
1262	Female	≥65	＜25 kg/m2	≥3	Yes	No	No	No	No	＜30 g/l	＜5 ng/ml	＜37 U/mL	≥3	Yes	No	Yes	No	No	Yes	Yes	No	Yes	≥3	Yes	Yes	Yes	Colorectal cancer	≥2	≥5 cm	＜0.05 ng/ml	＜10 mg/l	≥10 mg/l	＜3	0	No	external Validation Set
1263	Female	＜65	＜25 kg/m2	＜3	No	No	Yes	Yes	No	＜30 g/l	≥5 ng/ml	≥37 U/mL	≥3	No	No	Yes	No	No	Yes	No	No	No	＜3	No	No	Yes	Cholangiocarcinoma	＜2	＜5 cm	＜0.05 ng/ml	＜10 mg/l	＜10 mg/l	≥3	0	No	external Validation Set
1264	Female	≥65	≥25 kg/m2	＜3	No	No	Yes	No	No	＜30 g/l	＜5 ng/ml	＜37 U/mL	≥3	Yes	No	Yes	Yes	No	No	Yes	Yes	No	＜3	Yes	No	Yes	Cholangiocarcinoma	＜2	＜5 cm	≥0.05 ng/ml	＜10 mg/l	＜10 mg/l	≥3	0	No	external Validation Set
1265	Male	＜65	＜25 kg/m2	＜3	No	Yes	No	No	No	≥30 g/l	＜5 ng/ml	＜37 U/mL	≥3	No	Yes	Yes	Yes	Yes	Yes	No	Yes	Yes	≥3	No	Yes	Yes	Gastric cancer	≥2	≥5 cm	＜0.05 ng/ml	＜10 mg/l	≥10 mg/l	＜3	0	No	external Validation Set
1266	Female	≥65	＜25 kg/m2	≥3	No	Yes	Yes	No	No	≥30 g/l	≥5 ng/ml	≥37 U/mL	＜3	Yes	No	Yes	Yes	Yes	Yes	No	Yes	No	＜3	Yes	No	Yes	Cholangiocarcinoma	≥2	≥5 cm	≥0.05 ng/ml	≥10 mg/l	＜10 mg/l	≥3	0	No	external Validation Set
1267	Female	＜65	＜25 kg/m2	≥3	Yes	No	No	No	No	＜30 g/l	≥5 ng/ml	≥37 U/mL	＜3	No	Yes	Yes	Yes	Yes	Yes	Yes	No	Yes	＜3	Yes	Yes	No	Cholangiocarcinoma	≥2	≥5 cm	＜0.05 ng/ml	≥10 mg/l	＜10 mg/l	＜3	0	No	external Validation Set
1268	Male	≥65	＜25 kg/m2	≥3	No	Yes	Yes	No	Yes	＜30 g/l	≥5 ng/ml	＜37 U/mL	＜3	No	Yes	No	No	No	Yes	Yes	Yes	Yes	≥3	Yes	No	No	Cholangiocarcinoma	＜2	≥5 cm	＜0.05 ng/ml	＜10 mg/l	＜10 mg/l	≥3	0	No	external Validation Set
1269	Female	≥65	≥25 kg/m2	≥3	No	No	No	No	No	＜30 g/l	≥5 ng/ml	＜37 U/mL	≥3	Yes	No	No	Yes	Yes	No	Yes	No	Yes	＜3	No	Yes	No	Cholangiocarcinoma	＜2	≥5 cm	＜0.05 ng/ml	＜10 mg/l	≥10 mg/l	＜3	0	No	external Validation Set
1270	Female	＜65	≥25 kg/m2	＜3	No	No	No	Yes	Yes	＜30 g/l	≥5 ng/ml	＜37 U/mL	＜3	Yes	Yes	Yes	Yes	No	Yes	Yes	No	Yes	＜3	Yes	Yes	No	Pancreatic cancer	≥2	＜5 cm	≥0.05 ng/ml	＜10 mg/l	＜10 mg/l	＜3	1	No	external Validation Set
1271	Male	＜65	＜25 kg/m2	≥3	Yes	No	No	Yes	No	＜30 g/l	＜5 ng/ml	≥37 U/mL	≥3	Yes	No	Yes	No	No	Yes	No	Yes	No	＜3	No	No	Yes	Gastric cancer	＜2	≥5 cm	≥0.05 ng/ml	≥10 mg/l	＜10 mg/l	≥3	0	No	external Validation Set
1272	Male	＜65	＜25 kg/m2	＜3	Yes	Yes	No	No	No	＜30 g/l	≥5 ng/ml	＜37 U/mL	≥3	Yes	No	Yes	No	No	Yes	No	Yes	No	＜3	Yes	No	No	Gastric cancer	＜2	＜5 cm	≥0.05 ng/ml	＜10 mg/l	≥10 mg/l	≥3	0	No	external Validation Set
1273	Female	≥65	＜25 kg/m2	＜3	Yes	No	No	No	No	＜30 g/l	＜5 ng/ml	＜37 U/mL	＜3	Yes	Yes	Yes	Yes	No	Yes	Yes	Yes	Yes	≥3	No	No	No	Gastric cancer	≥2	≥5 cm	≥0.05 ng/ml	≥10 mg/l	＜10 mg/l	＜3	0	No	external Validation Set
1274	Male	≥65	≥25 kg/m2	≥3	Yes	No	No	Yes	Yes	≥30 g/l	≥5 ng/ml	＜37 U/mL	＜3	No	Yes	No	Yes	Yes	Yes	Yes	Yes	No	≥3	Yes	Yes	Yes	Gastric cancer	≥2	≥5 cm	＜0.05 ng/ml	＜10 mg/l	≥10 mg/l	≥3	1	No	external Validation Set
1275	Male	＜65	≥25 kg/m2	＜3	No	Yes	No	Yes	Yes	＜30 g/l	≥5 ng/ml	≥37 U/mL	≥3	No	Yes	Yes	No	No	No	No	Yes	No	＜3	Yes	No	No	Small intestine tumor	≥2	＜5 cm	≥0.05 ng/ml	＜10 mg/l	＜10 mg/l	≥3	0	No	external Validation Set
1276	Female	≥65	≥25 kg/m2	≥3	Yes	No	No	Yes	No	≥30 g/l	＜5 ng/ml	≥37 U/mL	≥3	Yes	No	No	No	Yes	No	Yes	Yes	No	≥3	No	No	No	Cholangiocarcinoma	≥2	＜5 cm	≥0.05 ng/ml	≥10 mg/l	≥10 mg/l	≥3	0	No	external Validation Set
1277	Male	≥65	＜25 kg/m2	≥3	Yes	No	No	No	No	＜30 g/l	＜5 ng/ml	＜37 U/mL	＜3	No	Yes	No	Yes	No	No	No	No	Yes	＜3	Yes	No	No	Cholangiocarcinoma	＜2	＜5 cm	＜0.05 ng/ml	≥10 mg/l	＜10 mg/l	＜3	0	No	external Validation Set
1278	Male	＜65	≥25 kg/m2	＜3	Yes	No	No	No	No	＜30 g/l	＜5 ng/ml	＜37 U/mL	≥3	No	No	No	Yes	Yes	Yes	No	No	No	＜3	No	No	No	Pancreatic cancer	＜2	＜5 cm	≥0.05 ng/ml	≥10 mg/l	≥10 mg/l	＜3	1	No	external Validation Set
1279	Female	≥65	＜25 kg/m2	≥3	No	No	No	Yes	No	＜30 g/l	≥5 ng/ml	≥37 U/mL	＜3	No	Yes	Yes	Yes	Yes	Yes	Yes	No	Yes	＜3	Yes	Yes	No	Cholangiocarcinoma	≥2	＜5 cm	≥0.05 ng/ml	＜10 mg/l	≥10 mg/l	＜3	0	No	external Validation Set
1280	Male	≥65	≥25 kg/m2	＜3	Yes	Yes	No	No	No	≥30 g/l	≥5 ng/ml	≥37 U/mL	＜3	Yes	Yes	No	Yes	Yes	No	Yes	Yes	Yes	＜3	Yes	Yes	Yes	Small intestine tumor	≥2	＜5 cm	＜0.05 ng/ml	≥10 mg/l	≥10 mg/l	≥3	0	No	external Validation Set
1281	Female	≥65	≥25 kg/m2	＜3	No	Yes	Yes	Yes	No	≥30 g/l	≥5 ng/ml	＜37 U/mL	≥3	Yes	Yes	Yes	Yes	No	Yes	Yes	No	Yes	＜3	No	Yes	No	Cholangiocarcinoma	≥2	≥5 cm	≥0.05 ng/ml	＜10 mg/l	≥10 mg/l	＜3	0	No	external Validation Set
1282	Female	≥65	＜25 kg/m2	＜3	Yes	No	No	No	No	＜30 g/l	＜5 ng/ml	≥37 U/mL	≥3	No	Yes	Yes	No	No	No	No	Yes	No	≥3	Yes	Yes	Yes	Pancreatic cancer	＜2	≥5 cm	≥0.05 ng/ml	＜10 mg/l	＜10 mg/l	＜3	0	No	external Validation Set
1283	Male	≥65	≥25 kg/m2	≥3	Yes	Yes	No	No	No	≥30 g/l	≥5 ng/ml	≥37 U/mL	≥3	No	No	No	Yes	Yes	Yes	No	No	Yes	＜3	No	No	Yes	Cholangiocarcinoma	＜2	＜5 cm	＜0.05 ng/ml	＜10 mg/l	≥10 mg/l	≥3	0	No	external Validation Set
1284	Male	≥65	＜25 kg/m2	≥3	Yes	Yes	No	Yes	No	＜30 g/l	＜5 ng/ml	＜37 U/mL	≥3	Yes	Yes	Yes	Yes	No	Yes	No	No	No	≥3	Yes	No	No	Cholangiocarcinoma	≥2	＜5 cm	≥0.05 ng/ml	≥10 mg/l	≥10 mg/l	＜3	0	No	external Validation Set
1285	Male	≥65	≥25 kg/m2	＜3	No	No	No	No	No	≥30 g/l	≥5 ng/ml	＜37 U/mL	≥3	No	No	No	Yes	Yes	Yes	No	No	No	≥3	Yes	No	No	Cholangiocarcinoma	≥2	≥5 cm	≥0.05 ng/ml	≥10 mg/l	≥10 mg/l	≥3	0	No	external Validation Set
1286	Female	＜65	＜25 kg/m2	≥3	Yes	Yes	Yes	Yes	No	＜30 g/l	＜5 ng/ml	≥37 U/mL	≥3	Yes	No	Yes	No	No	Yes	Yes	Yes	No	≥3	No	No	No	Small intestine tumor	≥2	＜5 cm	＜0.05 ng/ml	≥10 mg/l	≥10 mg/l	＜3	0	No	external Validation Set
1287	Female	＜65	＜25 kg/m2	＜3	Yes	Yes	No	Yes	Yes	＜30 g/l	≥5 ng/ml	≥37 U/mL	≥3	Yes	Yes	Yes	Yes	Yes	Yes	Yes	Yes	No	＜3	Yes	No	No	Cholangiocarcinoma	＜2	＜5 cm	＜0.05 ng/ml	≥10 mg/l	＜10 mg/l	＜3	0	No	external Validation Set
1288	Male	＜65	＜25 kg/m2	≥3	Yes	No	No	No	No	＜30 g/l	＜5 ng/ml	≥37 U/mL	≥3	Yes	No	No	No	Yes	Yes	No	No	No	＜3	No	No	Yes	Small intestine tumor	≥2	≥5 cm	≥0.05 ng/ml	≥10 mg/l	＜10 mg/l	＜3	0	No	external Validation Set
1289	Female	≥65	≥25 kg/m2	＜3	Yes	Yes	Yes	No	Yes	＜30 g/l	＜5 ng/ml	＜37 U/mL	≥3	Yes	Yes	No	Yes	Yes	No	No	No	Yes	≥3	No	No	Yes	Cholangiocarcinoma	＜2	＜5 cm	≥0.05 ng/ml	≥10 mg/l	＜10 mg/l	＜3	0	No	external Validation Set
1290	Male	≥65	＜25 kg/m2	≥3	Yes	No	No	No	No	＜30 g/l	≥5 ng/ml	≥37 U/mL	＜3	No	No	No	No	No	No	No	No	No	≥3	No	Yes	No	Cholangiocarcinoma	≥2	＜5 cm	＜0.05 ng/ml	≥10 mg/l	≥10 mg/l	≥3	0	No	external Validation Set
1291	Male	＜65	＜25 kg/m2	≥3	No	Yes	Yes	Yes	No	≥30 g/l	≥5 ng/ml	≥37 U/mL	≥3	No	Yes	No	No	No	No	Yes	Yes	Yes	≥3	No	Yes	Yes	Cholangiocarcinoma	≥2	＜5 cm	≥0.05 ng/ml	≥10 mg/l	≥10 mg/l	＜3	0	No	external Validation Set
1292	Female	＜65	＜25 kg/m2	≥3	No	Yes	No	No	Yes	≥30 g/l	≥5 ng/ml	≥37 U/mL	≥3	Yes	No	Yes	Yes	Yes	Yes	No	No	No	＜3	Yes	Yes	Yes	Small intestine tumor	≥2	≥5 cm	≥0.05 ng/ml	＜10 mg/l	≥10 mg/l	≥3	0	No	external Validation Set
1293	Male	＜65	≥25 kg/m2	≥3	No	No	No	Yes	No	≥30 g/l	＜5 ng/ml	≥37 U/mL	＜3	No	Yes	No	Yes	Yes	No	Yes	Yes	No	＜3	No	No	No	Cholangiocarcinoma	＜2	＜5 cm	＜0.05 ng/ml	＜10 mg/l	≥10 mg/l	≥3	0	No	external Validation Set
1294	Female	＜65	＜25 kg/m2	＜3	No	Yes	Yes	Yes	Yes	＜30 g/l	≥5 ng/ml	≥37 U/mL	≥3	No	No	No	No	Yes	No	No	Yes	Yes	≥3	Yes	Yes	No	Pancreatic cancer	≥2	＜5 cm	≥0.05 ng/ml	≥10 mg/l	≥10 mg/l	＜3	0	No	external Validation Set
1295	Male	≥65	＜25 kg/m2	≥3	No	Yes	No	Yes	No	≥30 g/l	＜5 ng/ml	≥37 U/mL	＜3	No	Yes	No	No	Yes	Yes	No	Yes	No	≥3	No	No	No	Cholangiocarcinoma	＜2	＜5 cm	≥0.05 ng/ml	≥10 mg/l	≥10 mg/l	＜3	0	No	external Validation Set
1296	Female	≥65	＜25 kg/m2	≥3	Yes	No	No	No	Yes	＜30 g/l	＜5 ng/ml	≥37 U/mL	≥3	No	Yes	Yes	Yes	Yes	No	Yes	No	No	≥3	No	Yes	No	Small intestine tumor	≥2	≥5 cm	≥0.05 ng/ml	≥10 mg/l	＜10 mg/l	≥3	0	No	external Validation Set
1297	Female	＜65	＜25 kg/m2	≥3	Yes	No	Yes	Yes	Yes	≥30 g/l	≥5 ng/ml	＜37 U/mL	≥3	Yes	No	Yes	No	Yes	Yes	No	Yes	No	≥3	Yes	No	No	Cholangiocarcinoma	＜2	≥5 cm	＜0.05 ng/ml	＜10 mg/l	＜10 mg/l	≥3	0	No	external Validation Set
1298	Male	≥65	＜25 kg/m2	＜3	No	Yes	No	No	Yes	＜30 g/l	≥5 ng/ml	＜37 U/mL	≥3	Yes	No	Yes	Yes	No	No	No	No	No	＜3	Yes	Yes	Yes	Gastric cancer	＜2	＜5 cm	≥0.05 ng/ml	＜10 mg/l	≥10 mg/l	＜3	0	No	external Validation Set
1299	Male	≥65	＜25 kg/m2	≥3	Yes	No	No	No	Yes	＜30 g/l	＜5 ng/ml	＜37 U/mL	≥3	No	No	Yes	Yes	Yes	Yes	No	No	Yes	＜3	Yes	Yes	Yes	Cholangiocarcinoma	＜2	≥5 cm	＜0.05 ng/ml	＜10 mg/l	≥10 mg/l	＜3	0	No	external Validation Set
1300	Female	＜65	＜25 kg/m2	≥3	No	No	Yes	No	No	≥30 g/l	≥5 ng/ml	≥37 U/mL	＜3	No	Yes	Yes	Yes	Yes	Yes	Yes	Yes	No	≥3	Yes	Yes	Yes	Small intestine tumor	≥2	＜5 cm	≥0.05 ng/ml	≥10 mg/l	≥10 mg/l	≥3	0	No	external Validation Set
1301	Female	＜65	＜25 kg/m2	≥3	Yes	No	No	Yes	Yes	＜30 g/l	≥5 ng/ml	≥37 U/mL	≥3	Yes	No	Yes	No	No	Yes	Yes	No	Yes	＜3	No	No	Yes	Cholangiocarcinoma	＜2	＜5 cm	＜0.05 ng/ml	≥10 mg/l	≥10 mg/l	＜3	0	No	external Validation Set
1302	Male	＜65	＜25 kg/m2	＜3	Yes	Yes	Yes	No	Yes	＜30 g/l	≥5 ng/ml	＜37 U/mL	≥3	No	Yes	Yes	No	No	Yes	No	No	Yes	＜3	Yes	Yes	Yes	Cholangiocarcinoma	≥2	≥5 cm	＜0.05 ng/ml	＜10 mg/l	≥10 mg/l	＜3	0	No	external Validation Set
1303	Male	＜65	≥25 kg/m2	≥3	Yes	Yes	Yes	No	No	＜30 g/l	≥5 ng/ml	＜37 U/mL	＜3	Yes	Yes	No	No	Yes	No	Yes	No	Yes	＜3	No	Yes	Yes	Cholangiocarcinoma	≥2	≥5 cm	≥0.05 ng/ml	≥10 mg/l	≥10 mg/l	≥3	0	No	external Validation Set
1304	Male	≥65	＜25 kg/m2	＜3	No	Yes	Yes	Yes	Yes	＜30 g/l	＜5 ng/ml	≥37 U/mL	＜3	Yes	Yes	Yes	Yes	No	No	No	Yes	Yes	＜3	Yes	No	No	Cholangiocarcinoma	≥2	≥5 cm	＜0.05 ng/ml	＜10 mg/l	≥10 mg/l	≥3	0	No	external Validation Set
1305	Female	＜65	≥25 kg/m2	≥3	No	No	No	No	No	＜30 g/l	≥5 ng/ml	≥37 U/mL	＜3	No	No	No	Yes	Yes	Yes	No	Yes	No	≥3	No	Yes	No	Small intestine tumor	＜2	≥5 cm	＜0.05 ng/ml	＜10 mg/l	≥10 mg/l	＜3	0	No	external Validation Set
1306	Female	＜65	≥25 kg/m2	＜3	No	Yes	No	No	No	＜30 g/l	≥5 ng/ml	＜37 U/mL	＜3	Yes	No	Yes	No	Yes	Yes	No	No	Yes	＜3	No	Yes	Yes	Gastric cancer	≥2	＜5 cm	＜0.05 ng/ml	≥10 mg/l	≥10 mg/l	≥3	1	No	external Validation Set
1307	Male	≥65	≥25 kg/m2	＜3	Yes	Yes	Yes	Yes	No	＜30 g/l	≥5 ng/ml	≥37 U/mL	＜3	No	No	No	Yes	No	No	Yes	No	No	≥3	No	Yes	No	Pancreatic cancer	≥2	≥5 cm	≥0.05 ng/ml	＜10 mg/l	≥10 mg/l	≥3	1	No	external Validation Set
1308	Female	＜65	≥25 kg/m2	＜3	No	No	Yes	Yes	Yes	＜30 g/l	＜5 ng/ml	＜37 U/mL	＜3	No	Yes	Yes	Yes	No	No	No	No	Yes	≥3	No	No	Yes	Cholangiocarcinoma	≥2	＜5 cm	≥0.05 ng/ml	＜10 mg/l	≥10 mg/l	≥3	0	No	external Validation Set
1309	Female	＜65	≥25 kg/m2	≥3	Yes	No	Yes	Yes	Yes	≥30 g/l	＜5 ng/ml	≥37 U/mL	＜3	No	Yes	No	No	No	No	No	No	Yes	＜3	No	Yes	No	Gastric cancer	＜2	≥5 cm	＜0.05 ng/ml	＜10 mg/l	＜10 mg/l	≥3	1	No	external Validation Set
1310	Female	≥65	＜25 kg/m2	≥3	Yes	No	No	No	No	＜30 g/l	≥5 ng/ml	≥37 U/mL	≥3	No	No	Yes	Yes	No	Yes	No	Yes	No	≥3	No	Yes	No	Cholangiocarcinoma	≥2	＜5 cm	＜0.05 ng/ml	＜10 mg/l	≥10 mg/l	≥3	0	No	external Validation Set
1311	Female	＜65	≥25 kg/m2	≥3	No	No	No	No	No	≥30 g/l	＜5 ng/ml	＜37 U/mL	≥3	Yes	No	No	No	No	No	No	No	Yes	＜3	No	Yes	No	Gastric cancer	≥2	≥5 cm	≥0.05 ng/ml	≥10 mg/l	≥10 mg/l	≥3	1	No	external Validation Set
1312	Female	≥65	≥25 kg/m2	≥3	No	No	Yes	No	No	＜30 g/l	＜5 ng/ml	＜37 U/mL	＜3	Yes	No	Yes	No	Yes	No	No	Yes	No	＜3	No	Yes	Yes	Cholangiocarcinoma	≥2	＜5 cm	＜0.05 ng/ml	≥10 mg/l	＜10 mg/l	≥3	0	No	external Validation Set
1313	Male	＜65	≥25 kg/m2	＜3	No	No	No	Yes	Yes	≥30 g/l	≥5 ng/ml	＜37 U/mL	≥3	No	Yes	No	Yes	No	Yes	Yes	Yes	No	≥3	No	Yes	No	Cholangiocarcinoma	≥2	≥5 cm	＜0.05 ng/ml	≥10 mg/l	＜10 mg/l	≥3	0	No	external Validation Set
1314	Male	≥65	≥25 kg/m2	＜3	Yes	No	Yes	No	Yes	＜30 g/l	＜5 ng/ml	＜37 U/mL	＜3	Yes	No	Yes	No	Yes	Yes	Yes	No	Yes	＜3	No	Yes	No	Cholangiocarcinoma	＜2	≥5 cm	≥0.05 ng/ml	≥10 mg/l	＜10 mg/l	＜3	0	No	external Validation Set
1315	Male	＜65	＜25 kg/m2	＜3	Yes	Yes	No	No	Yes	≥30 g/l	＜5 ng/ml	≥37 U/mL	＜3	Yes	No	No	Yes	Yes	Yes	No	No	No	≥3	No	No	No	Pancreatic cancer	＜2	＜5 cm	＜0.05 ng/ml	＜10 mg/l	＜10 mg/l	≥3	0	No	external Validation Set
1316	Female	＜65	＜25 kg/m2	≥3	No	No	No	No	Yes	＜30 g/l	≥5 ng/ml	≥37 U/mL	＜3	Yes	Yes	No	No	No	Yes	Yes	Yes	Yes	≥3	Yes	No	No	Small intestine tumor	≥2	≥5 cm	＜0.05 ng/ml	＜10 mg/l	＜10 mg/l	≥3	0	No	external Validation Set
1317	Male	≥65	≥25 kg/m2	≥3	No	Yes	Yes	Yes	Yes	≥30 g/l	＜5 ng/ml	＜37 U/mL	＜3	Yes	Yes	Yes	No	Yes	No	Yes	No	Yes	＜3	Yes	Yes	No	Colorectal cancer	≥2	≥5 cm	＜0.05 ng/ml	≥10 mg/l	＜10 mg/l	＜3	0	No	external Validation Set
1318	Male	≥65	＜25 kg/m2	≥3	Yes	Yes	Yes	Yes	No	＜30 g/l	＜5 ng/ml	＜37 U/mL	≥3	Yes	Yes	Yes	No	Yes	No	Yes	Yes	No	≥3	No	Yes	No	Hepatocellular carcinoma	≥2	≥5 cm	＜0.05 ng/ml	＜10 mg/l	≥10 mg/l	≥3	0	No	external Validation Set
1319	Female	＜65	＜25 kg/m2	＜3	Yes	No	No	No	Yes	＜30 g/l	＜5 ng/ml	＜37 U/mL	＜3	Yes	No	Yes	No	Yes	No	No	No	Yes	＜3	No	Yes	No	Colorectal cancer	＜2	≥5 cm	＜0.05 ng/ml	≥10 mg/l	≥10 mg/l	≥3	0	No	external Validation Set
1320	Female	＜65	＜25 kg/m2	≥3	Yes	No	No	No	Yes	≥30 g/l	＜5 ng/ml	≥37 U/mL	≥3	Yes	No	No	No	Yes	Yes	No	Yes	No	＜3	No	Yes	No	Hepatocellular carcinoma	＜2	＜5 cm	≥0.05 ng/ml	≥10 mg/l	≥10 mg/l	≥3	0	No	external Validation Set
1321	Female	＜65	≥25 kg/m2	≥3	No	No	Yes	Yes	Yes	≥30 g/l	＜5 ng/ml	≥37 U/mL	＜3	Yes	No	No	Yes	Yes	Yes	Yes	No	Yes	＜3	Yes	No	No	Gastric cancer	≥2	＜5 cm	＜0.05 ng/ml	＜10 mg/l	＜10 mg/l	≥3	1	No	external Validation Set
1322	Male	＜65	≥25 kg/m2	＜3	Yes	No	No	No	Yes	＜30 g/l	≥5 ng/ml	≥37 U/mL	≥3	Yes	No	Yes	No	Yes	No	No	No	Yes	＜3	Yes	No	Yes	Small intestine tumor	≥2	＜5 cm	≥0.05 ng/ml	≥10 mg/l	≥10 mg/l	≥3	0	No	external Validation Set
1323	Male	＜65	≥25 kg/m2	＜3	No	Yes	No	No	No	＜30 g/l	≥5 ng/ml	＜37 U/mL	≥3	Yes	Yes	No	No	Yes	No	No	Yes	Yes	＜3	Yes	Yes	Yes	Colorectal cancer	≥2	≥5 cm	＜0.05 ng/ml	≥10 mg/l	＜10 mg/l	＜3	0	No	external Validation Set
1324	Male	≥65	＜25 kg/m2	≥3	No	Yes	Yes	No	No	≥30 g/l	＜5 ng/ml	＜37 U/mL	＜3	Yes	Yes	Yes	Yes	No	Yes	Yes	Yes	No	≥3	Yes	No	Yes	Gastric cancer	≥2	≥5 cm	≥0.05 ng/ml	≥10 mg/l	≥10 mg/l	≥3	0	No	external Validation Set
1325	Female	＜65	＜25 kg/m2	＜3	Yes	No	No	No	Yes	＜30 g/l	≥5 ng/ml	≥37 U/mL	＜3	No	No	Yes	Yes	No	No	No	Yes	No	＜3	No	No	Yes	Colorectal cancer	＜2	＜5 cm	＜0.05 ng/ml	≥10 mg/l	＜10 mg/l	≥3	0	No	external Validation Set
1326	Female	＜65	≥25 kg/m2	＜3	No	Yes	Yes	Yes	No	≥30 g/l	≥5 ng/ml	＜37 U/mL	＜3	Yes	No	No	No	No	No	No	Yes	Yes	＜3	Yes	No	No	Pancreatic cancer	≥2	＜5 cm	≥0.05 ng/ml	＜10 mg/l	≥10 mg/l	＜3	1	No	external Validation Set
1327	Male	＜65	＜25 kg/m2	≥3	Yes	No	No	No	Yes	≥30 g/l	≥5 ng/ml	＜37 U/mL	＜3	No	No	Yes	No	No	Yes	Yes	Yes	No	＜3	Yes	No	No	Pancreatic cancer	≥2	＜5 cm	≥0.05 ng/ml	＜10 mg/l	＜10 mg/l	≥3	0	No	external Validation Set
1328	Male	≥65	＜25 kg/m2	＜3	Yes	Yes	No	Yes	Yes	＜30 g/l	≥5 ng/ml	≥37 U/mL	≥3	Yes	Yes	No	Yes	Yes	Yes	No	No	No	＜3	Yes	Yes	Yes	Pancreatic cancer	＜2	＜5 cm	＜0.05 ng/ml	≥10 mg/l	＜10 mg/l	≥3	0	No	external Validation Set
1329	Female	≥65	≥25 kg/m2	≥3	No	Yes	No	No	Yes	≥30 g/l	＜5 ng/ml	＜37 U/mL	＜3	Yes	Yes	No	Yes	Yes	No	No	No	No	＜3	No	Yes	Yes	Gastric cancer	＜2	＜5 cm	＜0.05 ng/ml	≥10 mg/l	＜10 mg/l	＜3	1	No	external Validation Set
1330	Male	≥65	＜25 kg/m2	≥3	No	No	Yes	Yes	Yes	＜30 g/l	＜5 ng/ml	＜37 U/mL	≥3	Yes	No	Yes	Yes	Yes	No	No	Yes	Yes	≥3	No	No	No	Hepatocellular carcinoma	＜2	≥5 cm	≥0.05 ng/ml	≥10 mg/l	＜10 mg/l	≥3	0	No	external Validation Set
1331	Female	≥65	＜25 kg/m2	＜3	No	Yes	Yes	Yes	Yes	＜30 g/l	＜5 ng/ml	＜37 U/mL	≥3	No	Yes	Yes	No	No	No	No	No	No	＜3	No	Yes	No	Colorectal cancer	≥2	≥5 cm	≥0.05 ng/ml	≥10 mg/l	＜10 mg/l	＜3	0	No	external Validation Set
1332	Female	＜65	＜25 kg/m2	≥3	No	No	Yes	No	Yes	＜30 g/l	≥5 ng/ml	＜37 U/mL	＜3	Yes	Yes	Yes	No	No	No	No	No	Yes	≥3	Yes	Yes	No	Pancreatic cancer	＜2	≥5 cm	＜0.05 ng/ml	＜10 mg/l	≥10 mg/l	＜3	0	No	external Validation Set
1333	Female	≥65	＜25 kg/m2	≥3	Yes	No	No	Yes	No	＜30 g/l	≥5 ng/ml	＜37 U/mL	＜3	No	Yes	Yes	No	No	Yes	No	No	Yes	＜3	No	No	Yes	Hepatocellular carcinoma	＜2	＜5 cm	＜0.05 ng/ml	≥10 mg/l	≥10 mg/l	＜3	0	No	external Validation Set
1334	Male	≥65	≥25 kg/m2	≥3	No	Yes	No	No	No	＜30 g/l	＜5 ng/ml	≥37 U/mL	≥3	Yes	Yes	No	Yes	No	No	No	No	Yes	≥3	Yes	Yes	No	Hepatocellular carcinoma	＜2	≥5 cm	≥0.05 ng/ml	≥10 mg/l	≥10 mg/l	≥3	0	No	external Validation Set
1335	Male	≥65	＜25 kg/m2	＜3	Yes	No	Yes	No	Yes	＜30 g/l	＜5 ng/ml	＜37 U/mL	≥3	Yes	No	No	No	No	No	No	Yes	Yes	＜3	No	No	Yes	Colorectal cancer	≥2	≥5 cm	＜0.05 ng/ml	≥10 mg/l	≥10 mg/l	≥3	0	No	external Validation Set
1336	Male	＜65	＜25 kg/m2	≥3	Yes	Yes	No	No	No	＜30 g/l	≥5 ng/ml	＜37 U/mL	≥3	No	No	No	Yes	Yes	Yes	No	No	Yes	≥3	Yes	Yes	No	Pancreatic cancer	≥2	≥5 cm	＜0.05 ng/ml	＜10 mg/l	＜10 mg/l	＜3	0	No	external Validation Set
1337	Male	＜65	＜25 kg/m2	＜3	Yes	No	No	No	No	＜30 g/l	＜5 ng/ml	≥37 U/mL	≥3	Yes	No	No	No	No	No	Yes	Yes	No	≥3	Yes	No	No	Pancreatic cancer	＜2	≥5 cm	≥0.05 ng/ml	≥10 mg/l	≥10 mg/l	＜3	0	No	external Validation Set
1338	Female	＜65	＜25 kg/m2	≥3	No	No	Yes	Yes	No	＜30 g/l	＜5 ng/ml	≥37 U/mL	＜3	Yes	No	No	Yes	No	No	No	Yes	Yes	＜3	No	Yes	Yes	Hepatocellular carcinoma	≥2	＜5 cm	≥0.05 ng/ml	≥10 mg/l	≥10 mg/l	＜3	0	No	external Validation Set
1339	Male	＜65	≥25 kg/m2	≥3	Yes	Yes	Yes	Yes	No	＜30 g/l	≥5 ng/ml	＜37 U/mL	＜3	Yes	No	No	Yes	Yes	Yes	No	No	No	≥3	No	No	No	Pancreatic cancer	≥2	＜5 cm	≥0.05 ng/ml	＜10 mg/l	＜10 mg/l	＜3	1	No	external Validation Set
1340	Male	≥65	＜25 kg/m2	≥3	Yes	No	No	No	Yes	≥30 g/l	＜5 ng/ml	≥37 U/mL	＜3	No	No	Yes	Yes	No	Yes	No	Yes	Yes	≥3	No	No	Yes	Hepatocellular carcinoma	≥2	＜5 cm	＜0.05 ng/ml	≥10 mg/l	≥10 mg/l	＜3	0	No	external Validation Set
1341	Female	＜65	＜25 kg/m2	≥3	No	Yes	No	Yes	No	＜30 g/l	≥5 ng/ml	＜37 U/mL	≥3	No	Yes	No	No	Yes	No	No	Yes	No	＜3	No	Yes	No	Small intestine tumor	＜2	＜5 cm	≥0.05 ng/ml	≥10 mg/l	≥10 mg/l	＜3	0	No	external Validation Set
1342	Female	≥65	＜25 kg/m2	＜3	Yes	Yes	No	No	Yes	＜30 g/l	≥5 ng/ml	≥37 U/mL	＜3	No	No	No	No	Yes	Yes	No	No	Yes	≥3	Yes	No	No	Pancreatic cancer	≥2	≥5 cm	＜0.05 ng/ml	≥10 mg/l	＜10 mg/l	≥3	0	No	external Validation Set
1343	Female	≥65	＜25 kg/m2	≥3	No	No	Yes	No	Yes	＜30 g/l	＜5 ng/ml	＜37 U/mL	＜3	Yes	Yes	Yes	Yes	Yes	Yes	No	Yes	Yes	＜3	No	No	Yes	Hepatocellular carcinoma	＜2	≥5 cm	≥0.05 ng/ml	＜10 mg/l	＜10 mg/l	＜3	0	No	external Validation Set
1344	Female	＜65	≥25 kg/m2	≥3	No	No	Yes	Yes	No	＜30 g/l	＜5 ng/ml	＜37 U/mL	≥3	No	No	No	No	Yes	No	No	No	No	＜3	Yes	No	No	Pancreatic cancer	≥2	≥5 cm	＜0.05 ng/ml	＜10 mg/l	≥10 mg/l	＜3	1	No	external Validation Set
1345	Male	＜65	≥25 kg/m2	＜3	Yes	Yes	Yes	No	No	≥30 g/l	≥5 ng/ml	≥37 U/mL	＜3	Yes	Yes	No	Yes	No	Yes	No	Yes	Yes	＜3	No	No	Yes	Small intestine tumor	≥2	≥5 cm	≥0.05 ng/ml	＜10 mg/l	＜10 mg/l	≥3	0	No	external Validation Set
1346	Male	≥65	≥25 kg/m2	≥3	No	Yes	Yes	No	Yes	≥30 g/l	＜5 ng/ml	＜37 U/mL	≥3	Yes	Yes	No	Yes	No	Yes	No	No	No	＜3	Yes	Yes	Yes	Colorectal cancer	＜2	＜5 cm	＜0.05 ng/ml	＜10 mg/l	≥10 mg/l	＜3	0	No	external Validation Set
1347	Male	≥65	≥25 kg/m2	≥3	Yes	Yes	No	No	No	＜30 g/l	≥5 ng/ml	＜37 U/mL	＜3	Yes	Yes	Yes	Yes	Yes	Yes	No	Yes	No	≥3	Yes	No	Yes	Gastric cancer	≥2	＜5 cm	＜0.05 ng/ml	≥10 mg/l	＜10 mg/l	＜3	1	No	external Validation Set
1348	Male	≥65	＜25 kg/m2	＜3	No	Yes	No	No	Yes	＜30 g/l	≥5 ng/ml	≥37 U/mL	＜3	No	No	Yes	Yes	No	No	No	No	No	≥3	Yes	No	Yes	Colorectal cancer	≥2	≥5 cm	＜0.05 ng/ml	≥10 mg/l	＜10 mg/l	＜3	0	No	external Validation Set
1349	Female	＜65	＜25 kg/m2	≥3	No	Yes	No	Yes	Yes	＜30 g/l	＜5 ng/ml	＜37 U/mL	＜3	No	No	No	No	Yes	No	Yes	Yes	No	＜3	Yes	Yes	Yes	Gastric cancer	＜2	≥5 cm	≥0.05 ng/ml	≥10 mg/l	＜10 mg/l	≥3	0	No	external Validation Set
1350	Female	＜65	＜25 kg/m2	＜3	Yes	No	Yes	Yes	No	＜30 g/l	≥5 ng/ml	≥37 U/mL	＜3	Yes	Yes	Yes	No	No	Yes	No	Yes	Yes	＜3	No	Yes	No	Colorectal cancer	＜2	≥5 cm	≥0.05 ng/ml	≥10 mg/l	≥10 mg/l	≥3	0	No	external Validation Set
1351	Male	≥65	＜25 kg/m2	≥3	Yes	No	Yes	No	Yes	＜30 g/l	≥5 ng/ml	＜37 U/mL	＜3	Yes	No	No	Yes	No	No	Yes	Yes	Yes	＜3	No	No	No	Hepatocellular carcinoma	＜2	＜5 cm	＜0.05 ng/ml	≥10 mg/l	＜10 mg/l	＜3	0	No	external Validation Set
1352	Male	＜65	＜25 kg/m2	＜3	Yes	Yes	No	Yes	Yes	≥30 g/l	≥5 ng/ml	≥37 U/mL	≥3	No	Yes	Yes	Yes	No	Yes	No	No	No	≥3	Yes	No	No	Colorectal cancer	≥2	≥5 cm	＜0.05 ng/ml	＜10 mg/l	＜10 mg/l	≥3	0	No	external Validation Set
1353	Male	≥65	＜25 kg/m2	≥3	Yes	Yes	Yes	No	Yes	＜30 g/l	≥5 ng/ml	≥37 U/mL	＜3	Yes	No	No	No	Yes	Yes	No	No	Yes	≥3	Yes	Yes	Yes	Pancreatic cancer	＜2	＜5 cm	≥0.05 ng/ml	＜10 mg/l	＜10 mg/l	≥3	0	No	external Validation Set
1354	Female	≥65	≥25 kg/m2	＜3	No	Yes	No	No	Yes	＜30 g/l	≥5 ng/ml	＜37 U/mL	＜3	Yes	No	No	No	No	No	Yes	No	Yes	≥3	No	Yes	Yes	Colorectal cancer	≥2	≥5 cm	＜0.05 ng/ml	＜10 mg/l	≥10 mg/l	≥3	0	No	external Validation Set
1355	Male	＜65	＜25 kg/m2	＜3	No	Yes	Yes	Yes	Yes	＜30 g/l	≥5 ng/ml	≥37 U/mL	≥3	No	Yes	Yes	No	No	No	No	No	No	＜3	Yes	Yes	Yes	Small intestine tumor	≥2	＜5 cm	＜0.05 ng/ml	≥10 mg/l	＜10 mg/l	＜3	0	No	external Validation Set
1356	Female	≥65	≥25 kg/m2	＜3	Yes	No	Yes	Yes	Yes	≥30 g/l	＜5 ng/ml	≥37 U/mL	＜3	Yes	Yes	No	Yes	No	No	Yes	Yes	No	＜3	Yes	Yes	No	Small intestine tumor	＜2	＜5 cm	≥0.05 ng/ml	≥10 mg/l	≥10 mg/l	≥3	0	No	external Validation Set
1357	Male	＜65	＜25 kg/m2	＜3	Yes	Yes	No	No	No	≥30 g/l	≥5 ng/ml	＜37 U/mL	≥3	Yes	Yes	Yes	No	No	Yes	Yes	Yes	Yes	＜3	Yes	Yes	No	Colorectal cancer	≥2	＜5 cm	＜0.05 ng/ml	＜10 mg/l	≥10 mg/l	≥3	0	No	external Validation Set
1358	Female	≥65	＜25 kg/m2	＜3	No	Yes	Yes	No	Yes	≥30 g/l	＜5 ng/ml	＜37 U/mL	＜3	No	Yes	Yes	Yes	No	Yes	Yes	No	No	≥3	No	Yes	No	Gastric cancer	＜2	＜5 cm	＜0.05 ng/ml	＜10 mg/l	≥10 mg/l	＜3	0	No	external Validation Set
1359	Male	≥65	＜25 kg/m2	＜3	Yes	No	Yes	Yes	No	≥30 g/l	≥5 ng/ml	≥37 U/mL	＜3	No	No	No	No	No	Yes	Yes	Yes	Yes	≥3	Yes	Yes	No	Pancreatic cancer	＜2	＜5 cm	＜0.05 ng/ml	＜10 mg/l	＜10 mg/l	≥3	0	No	external Validation Set
1360	Female	＜65	＜25 kg/m2	＜3	Yes	Yes	No	Yes	Yes	＜30 g/l	≥5 ng/ml	≥37 U/mL	≥3	Yes	No	Yes	No	Yes	Yes	No	No	Yes	≥3	No	Yes	No	Colorectal cancer	＜2	≥5 cm	＜0.05 ng/ml	≥10 mg/l	＜10 mg/l	≥3	0	No	external Validation Set
1361	Female	≥65	≥25 kg/m2	≥3	No	Yes	Yes	No	No	≥30 g/l	＜5 ng/ml	≥37 U/mL	＜3	Yes	Yes	Yes	Yes	No	Yes	No	Yes	Yes	＜3	Yes	Yes	No	Gastric cancer	＜2	≥5 cm	＜0.05 ng/ml	＜10 mg/l	≥10 mg/l	≥3	1	No	external Validation Set
1362	Female	≥65	＜25 kg/m2	＜3	Yes	No	Yes	Yes	Yes	＜30 g/l	≥5 ng/ml	≥37 U/mL	＜3	No	Yes	No	Yes	No	Yes	No	No	No	＜3	No	Yes	No	Pancreatic cancer	＜2	＜5 cm	≥0.05 ng/ml	≥10 mg/l	≥10 mg/l	≥3	0	No	external Validation Set
1363	Male	＜65	＜25 kg/m2	≥3	No	Yes	No	Yes	No	＜30 g/l	＜5 ng/ml	≥37 U/mL	≥3	No	Yes	No	Yes	Yes	No	No	No	Yes	≥3	No	No	Yes	Small intestine tumor	≥2	＜5 cm	≥0.05 ng/ml	≥10 mg/l	＜10 mg/l	＜3	0	No	external Validation Set
1364	Male	＜65	≥25 kg/m2	≥3	No	No	Yes	Yes	No	≥30 g/l	≥5 ng/ml	＜37 U/mL	＜3	No	No	Yes	No	Yes	No	Yes	Yes	Yes	＜3	No	Yes	Yes	Gastric cancer	＜2	＜5 cm	≥0.05 ng/ml	≥10 mg/l	≥10 mg/l	≥3	1	No	external Validation Set
1365	Female	≥65	≥25 kg/m2	≥3	Yes	No	No	No	Yes	≥30 g/l	≥5 ng/ml	≥37 U/mL	≥3	No	No	Yes	No	No	No	No	Yes	Yes	≥3	Yes	No	Yes	Hepatocellular carcinoma	≥2	＜5 cm	＜0.05 ng/ml	≥10 mg/l	＜10 mg/l	＜3	0	No	external Validation Set
1366	Female	＜65	＜25 kg/m2	≥3	No	No	Yes	Yes	No	≥30 g/l	≥5 ng/ml	≥37 U/mL	≥3	No	No	Yes	No	No	Yes	Yes	No	No	＜3	No	No	No	Hepatocellular carcinoma	＜2	≥5 cm	≥0.05 ng/ml	＜10 mg/l	≥10 mg/l	＜3	0	No	external Validation Set
1367	Female	≥65	≥25 kg/m2	≥3	Yes	Yes	Yes	Yes	Yes	＜30 g/l	＜5 ng/ml	＜37 U/mL	≥3	No	Yes	Yes	Yes	No	No	Yes	No	No	≥3	Yes	No	Yes	Hepatocellular carcinoma	＜2	＜5 cm	＜0.05 ng/ml	＜10 mg/l	≥10 mg/l	≥3	0	No	external Validation Set
1368	Female	≥65	≥25 kg/m2	＜3	Yes	No	No	No	Yes	＜30 g/l	＜5 ng/ml	≥37 U/mL	＜3	No	No	No	Yes	No	No	No	No	Yes	≥3	No	No	Yes	Colorectal cancer	＜2	＜5 cm	＜0.05 ng/ml	≥10 mg/l	≥10 mg/l	＜3	0	No	external Validation Set
1369	Female	≥65	＜25 kg/m2	≥3	Yes	No	Yes	No	No	＜30 g/l	≥5 ng/ml	≥37 U/mL	＜3	No	Yes	Yes	Yes	No	Yes	Yes	No	No	＜3	No	Yes	No	Pancreatic cancer	≥2	＜5 cm	＜0.05 ng/ml	＜10 mg/l	≥10 mg/l	＜3	0	No	external Validation Set
